# Supplementary material for: The posterior parietal cortex contributes to visuomotor processing for saccades in blindsight macaques
Source: Commun Biol. 2021 Mar 4;4:278. doi: 10.1038/s42003-021-01804-z (PMC7933420; doi:10.1038/s42003-021-01804-z)
Supplement: Supplementary file 4 — Supplementary Data 1 [file 42003_2021_1804_MOESM4_ESM.xlsx]

## Sheet: Fig4c
Corrected rCBF	Task Condition	Monkey	Lesion
55.9349	2	C	Pre-lesion
59.315	1	C	Pre-lesion
59.3683	2	C	Pre-lesion
57.9237	3	C	Pre-lesion
57.2363	4	C	Pre-lesion
57.6916	6	C	Pre-lesion
58.914	3	C	Pre-lesion
54.4276	2	C	Pre-lesion
51.6161	3	C	Pre-lesion
53.8506	4	C	Pre-lesion
55.944	6	C	Pre-lesion
55.428	4	C	Pre-lesion
55.5541	6	C	Pre-lesion
51.4437	2	C	Pre-lesion
53.36	1	C	Pre-lesion
56.7266	1	C	Pre-lesion
57.2274	3	C	Pre-lesion
54.7229	4	C	Pre-lesion
56.7856	1	C	Pre-lesion
53.1627	6	C	Pre-lesion
56.44	2	C	Pre-lesion
58.3448	2	C	Pre-lesion
59.8748	3	C	Pre-lesion
57.2429	4	C	Pre-lesion
56.6803	1	C	Pre-lesion
55.3639	1	C	Pre-lesion
55.6399	2	C	Pre-lesion
56.023	3	C	Pre-lesion
57.1538	4	C	Pre-lesion
55.7194	6	C	Pre-lesion
55.5197	6	C	Pre-lesion
56.0956	3	C	Pre-lesion
58.4141	2	C	Pre-lesion
56.6474	4	C	Pre-lesion
56.5718	1	C	Pre-lesion
57.3077	3	C	Pre-lesion
57.944	4	C	Pre-lesion
55.9618	2	C	Pre-lesion
57.0027	1	C	Pre-lesion
57.3803	3	C	Pre-lesion
54.0289	1	C	Pre-lesion
53.9718	1	C	Pre-lesion
55.4143	1	C	Pre-lesion
55.8658	2	C	Pre-lesion
54.1197	3	C	Pre-lesion
55.7095	4	C	Pre-lesion
54.019	6	C	Pre-lesion
56.0011	3	C	Pre-lesion
56.1703	2	C	Pre-lesion
54.4899	4	C	Pre-lesion
57.2102	1	C	Pre-lesion
55.2391	2	C	Pre-lesion
53.9931	4	C	Pre-lesion
53.7034	6	C	Pre-lesion
57.4619	1	C	Pre-lesion
54.1112	1	C	Pre-lesion
53.5158	1	C	Pre-lesion
53.9657	2	C	Pre-lesion
54.9972	3	C	Pre-lesion
53.104	4	C	Pre-lesion
54.8469	6	C	Pre-lesion
51.6161	4	C	Pre-lesion
50.9401	3	C	Pre-lesion
52.6921	6	C	Pre-lesion
52.9748	2	C	Pre-lesion
55.2815	1	C	Pre-lesion
53.6828	3	C	Pre-lesion
53.428	6	C	Pre-lesion
54.3345	4	C	Pre-lesion
54.2008	1	C	Pre-lesion
56.0554	2	C	Pre-lesion
51.3513	3	C	Pre-lesion
54.2281	1	C	Pre-lesion
52.0285	6	C	Pre-lesion
53.0787	1	C	Pre-lesion
51.3282	4	C	Pre-lesion
54.6556	6	C	Pre-lesion
58.212	1	C	Pre-lesion
55.3305	3	C	Pre-lesion
54.8676	4	C	Pre-lesion
56.2689	3	C	Pre-lesion
53.5422	6	C	Pre-lesion
56.1705	4	C	Pre-lesion
58.0404	1	C	Pre-lesion
56.9017	4	C	Pre-lesion
56.156	6	C	Pre-lesion
56.976	3	C	Pre-lesion
58.1789	4	C	Pre-lesion
58.7224	6	C	Pre-lesion
56.6372	2	C	Pre-lesion
60.5205	3	C	Pre-lesion
55.1993	6	C	Pre-lesion
55.9028	4	C	Pre-lesion
57.4503	6	C	Pre-lesion
58.5043	1	C	Pre-lesion
55.3897	3	C	Pre-lesion
55.1755	4	C	Pre-lesion
55.3632	3	C	Pre-lesion
56.2804	4	C	Pre-lesion
60.3188	6	C	Pre-lesion
55.6083	4	C	Pre-lesion
56.2773	1	C	Pre-lesion
56.2173	3	C	Pre-lesion
54.8507	4	C	Pre-lesion
57.7287	3	C	Pre-lesion
53.0459	6	C	Pre-lesion
55.3824	4	C	Pre-lesion
56.7378	2	C	Pre-lesion
55.38	3	C	Pre-lesion
56.5382	6	C	Pre-lesion
56.3338	4	C	Pre-lesion
57.5633	6	C	Pre-lesion
57.9005	4	C	Pre-lesion
55.1687	1	C	Pre-lesion
55.2075	3	C	Pre-lesion
55.7545	6	C	Pre-lesion
58.001	4	C	Pre-lesion
55.8392	2	C	Pre-lesion
56.2986	1	C	Pre-lesion
54.7285	2	C	Pre-lesion
53.5616	2	C	Pre-lesion
55.1081	4	C	Pre-lesion
55.338	2	C	Pre-lesion
56.8468	1	C	Pre-lesion
53.4846	6	C	Pre-lesion
56.9169	3	C	Pre-lesion
53.2535	6	C	Pre-lesion
52.9492	1	C	Pre-lesion
56.2455	4	C	Pre-lesion
55.3743	6	C	Pre-lesion
56.3756	6	C	Pre-lesion
55.5699	6	C	Pre-lesion
56.6954	2	C	Pre-lesion
55.0949	1	C	Pre-lesion
56.3862	4	C	Pre-lesion
55.736	1	C	Pre-lesion
57.6894	2	C	Pre-lesion
57.4282	3	C	Pre-lesion
55.086	4	C	Pre-lesion
53.8127	6	C	Pre-lesion
59.0582	4	C	Pre-lesion
55.479	3	C	Pre-lesion
57.131	6	C	Pre-lesion
58.4581	4	C	Pre-lesion
59.8202	1	C	Pre-lesion
58.3385	4	C	Pre-lesion
59.0134	2	C	Pre-lesion
57.7269	6	C	Pre-lesion
57.3241	4	C	Pre-lesion
56.9444	1	C	Pre-lesion
57.8705	6	C	Pre-lesion
57.3233	1	C	Pre-lesion
57.7814	4	C	Pre-lesion
57.7343	1	C	Pre-lesion
60.1872	2	C	Pre-lesion
60.4816	3	C	Pre-lesion
54.7984	1	C	Pre-lesion
55.6816	2	C	Pre-lesion
53.7326	3	C	Pre-lesion
53.8191	4	C	Pre-lesion
55.3091	6	C	Pre-lesion
56.0521	1	C	Pre-lesion
58.7094	3	C	Pre-lesion
57.1536	1	C	Pre-lesion
60.0897	2	C	Pre-lesion
51.2669	2	C	Pre-lesion
53.56	3	C	Pre-lesion
54.4061	1	C	Pre-lesion
56.4029	4	C	Pre-lesion
56.4174	6	C	Pre-lesion
56.4352	1	C	Pre-lesion
55.6774	3	C	Pre-lesion
56.0509	2	C	Pre-lesion
56.0206	4	C	Pre-lesion
57.1038	6	C	Pre-lesion
58.6496	2	C	Pre-lesion
59.3676	3	C	Pre-lesion
57.8558	4	C	Pre-lesion
56.748	1	C	Pre-lesion
57.9844	4	C	Pre-lesion
58.4114	2	C	Pre-lesion
55.8451	4	C	Pre-lesion
56.0233	3	C	Pre-lesion
58.195	6	C	Pre-lesion
57.3623	1	C	Pre-lesion
56.2609	4	C	Pre-lesion
58.0538	3	C	Pre-lesion
56.2321	6	C	Pre-lesion
59.8107	2	C	Pre-lesion
58.2992	1	C	Pre-lesion
64.17	6	T	Pre-lesion
65.7337	4	T	Pre-lesion
64.3703	3	T	Pre-lesion
62.2617	2	T	Pre-lesion
65.2253	1	T	Pre-lesion
61.568	1	T	Pre-lesion
63.3945	2	T	Pre-lesion
66.5011	3	T	Pre-lesion
69.1173	4	T	Pre-lesion
66.5904	6	T	Pre-lesion
66.3417	2	T	Pre-lesion
63.0674	4	T	Pre-lesion
65.6863	1	T	Pre-lesion
65.3885	6	T	Pre-lesion
64.4251	3	T	Pre-lesion
66.5176	3	T	Pre-lesion
63.9203	4	T	Pre-lesion
62.1206	1	T	Pre-lesion
67.6629	6	T	Pre-lesion
64.5615	2	T	Pre-lesion
66.5789	3	T	Pre-lesion
69.1447	2	T	Pre-lesion
65.5807	1	T	Pre-lesion
67.3548	4	T	Pre-lesion
67.0184	2	T	Pre-lesion
67.186	1	T	Pre-lesion
65.0277	6	T	Pre-lesion
67.6016	4	T	Pre-lesion
66.6167	3	T	Pre-lesion
67.5396	6	T	Pre-lesion
66.671	1	T	Pre-lesion
65.5993	2	T	Pre-lesion
63.157	1	T	Pre-lesion
65.5665	2	T	Pre-lesion
68.4536	6	T	Pre-lesion
65.0484	4	T	Pre-lesion
62.534	3	T	Pre-lesion
64.9759	6	T	Pre-lesion
64.2899	4	T	Pre-lesion
62.8859	3	T	Pre-lesion
62.9939	2	T	Pre-lesion
64.9452	1	T	Pre-lesion
60.9732	2	T	Pre-lesion
62.638	4	T	Pre-lesion
62.92	1	T	Pre-lesion
63.6704	6	T	Pre-lesion
63.3325	6	T	Pre-lesion
62.4042	3	T	Pre-lesion
63.8014	4	T	Pre-lesion
68.4699	1	T	Pre-lesion
64.2618	2	T	Pre-lesion
65.9091	2	T	Pre-lesion
67.9118	1	T	Pre-lesion
63.5775	4	T	Pre-lesion
65.9994	3	T	Pre-lesion
66.3248	6	T	Pre-lesion
65.5741	4	T	Pre-lesion
63.0509	3	T	Pre-lesion
65.6054	2	T	Pre-lesion
66.3758	1	T	Pre-lesion
64.5832	1	T	Pre-lesion
64.2574	4	T	Pre-lesion
63.9994	2	T	Pre-lesion
64.9411	6	T	Pre-lesion
64.0601	3	T	Pre-lesion
66.1534	3	T	Pre-lesion
64.9711	6	T	Pre-lesion
67.0484	2	T	Pre-lesion
64.9965	1	T	Pre-lesion
64.3608	1	T	Pre-lesion
66.9833	2	T	Pre-lesion
66.9054	3	T	Pre-lesion
65.3438	4	T	Pre-lesion
66.8808	6	T	Pre-lesion
62.093	6	T	Pre-lesion
63.2525	4	T	Pre-lesion
62.47	3	T	Pre-lesion
63.7359	2	T	Pre-lesion
60.9297	1	T	Pre-lesion
60.2373	4	T	Pre-lesion
63.4049	3	T	Pre-lesion
65.3307	1	T	Pre-lesion
61.5688	6	T	Pre-lesion
66.2895	2	T	Pre-lesion
60.2944	2	T	Pre-lesion
62.6777	4	T	Pre-lesion
59.8696	3	T	Pre-lesion
58.9819	1	T	Pre-lesion
61.5673	6	T	Pre-lesion
61.7496	6	T	Pre-lesion
63.3215	2	T	Pre-lesion
64.6807	3	T	Pre-lesion
63.558	4	T	Pre-lesion
63.0914	1	T	Pre-lesion
66.9325	6	T	Pre-lesion
64.303	4	T	Pre-lesion
63.5866	3	T	Pre-lesion
65.5389	2	T	Pre-lesion
63.3324	1	T	Pre-lesion
64.2496	1	T	Pre-lesion
68.0812	4	T	Pre-lesion
66.1381	3	T	Pre-lesion
66.2767	2	T	Pre-lesion
65.4906	6	T	Pre-lesion
66.0132	6	T	Pre-lesion
66.0689	2	T	Pre-lesion
66.1112	1	T	Pre-lesion
64.952	3	T	Pre-lesion
65.9952	4	T	Pre-lesion
66.3768	4	T	Pre-lesion
64.6942	1	T	Pre-lesion
64.4692	3	T	Pre-lesion
66.6117	6	T	Pre-lesion
64.9888	2	T	Pre-lesion
61.0981	6	T	Pre-lesion
65.1947	4	T	Pre-lesion
65.0521	3	T	Pre-lesion
63.9316	2	T	Pre-lesion
66.6937	1	T	Pre-lesion
64.7836	1	T	Pre-lesion
65.829	2	T	Pre-lesion
62.2946	3	T	Pre-lesion
66.6177	4	T	Pre-lesion
64.0873	6	T	Pre-lesion
62.9379	6	T	Pre-lesion
64.2732	3	T	Pre-lesion
64.6829	2	T	Pre-lesion
65.258	1	T	Pre-lesion
61.7496	4	T	Pre-lesion
67.5425	2	T	Pre-lesion
63.9711	6	T	Pre-lesion
65.4929	3	T	Pre-lesion
62.8009	1	T	Pre-lesion
63.986	1	T	Pre-lesion
67.044	2	T	Pre-lesion
67.8327	3	T	Pre-lesion
68.2492	4	T	Pre-lesion
66.4515	6	T	Pre-lesion
66.8652	6	T	Pre-lesion
67.9507	3	T	Pre-lesion
67.3231	4	T	Pre-lesion
69.2394	2	T	Pre-lesion
67.6238	1	T	Pre-lesion
66.9096	1	T	Pre-lesion
67.5074	4	T	Pre-lesion
65.1372	6	T	Pre-lesion
69.2033	3	T	Pre-lesion
67.1735	2	T	Pre-lesion
66.671	2	T	Pre-lesion
68.2916	4	T	Pre-lesion
66.0769	3	T	Pre-lesion
70.2636	6	T	Pre-lesion
65.7449	1	T	Pre-lesion
63.4682	6	T	Pre-lesion
66.4989	4	T	Pre-lesion
62.4409	3	T	Pre-lesion
65.972	2	T	Pre-lesion
69.5294	1	T	Pre-lesion
65.9176	1	T	Pre-lesion
62.9361	2	T	Pre-lesion
64.2045	3	T	Pre-lesion
65.1225	4	T	Pre-lesion
63.9178	6	T	Pre-lesion
65.8754	6	T	Pre-lesion
64.6404	6	T	Pre-lesion
62.8564	4	T	Pre-lesion
64.6046	2	T	Pre-lesion
63.2769	1	T	Pre-lesion
64.2025	6	T	Pre-lesion
63.971	4	T	Pre-lesion
64.5881	3	T	Pre-lesion
63.2649	2	T	Pre-lesion
66.5329	1	T	Pre-lesion
63.7749	6	T	Pre-lesion
63.8328	4	T	Pre-lesion
67.2249	3	T	Pre-lesion
68.1388	2	T	Pre-lesion
66.7747	1	T	Pre-lesion
61.9405	6	T	Pre-lesion
64.2457	4	T	Pre-lesion
66.3431	3	T	Pre-lesion
64.7754	2	T	Pre-lesion
68.7721	1	T	Pre-lesion
66.6677	3	T	Pre-lesion
65.032	1	T	Pre-lesion
63.301	6	T	Pre-lesion
67.7316	4	T	Pre-lesion
62.8418	3	T	Pre-lesion
65.4719	2	T	Pre-lesion
63.6765	1	T	Pre-lesion
65.6792	6	T	Pre-lesion
64.2801	4	T	Pre-lesion
62.3759	3	T	Pre-lesion
63.1574	2	T	Pre-lesion
64.6098	1	T	Pre-lesion
58.1436	1	C	Post-lesion
58.4052	2	C	Post-lesion
60.0589	3	C	Post-lesion
55.4369	4	C	Post-lesion
58.1332	6	C	Post-lesion
56.6761	2	C	Post-lesion
58.2127	3	C	Post-lesion
57.2958	6	C	Post-lesion
59.1261	1	C	Post-lesion
59.7039	4	C	Post-lesion
58.2672	2	C	Post-lesion
57.7718	4	C	Post-lesion
55.2381	3	C	Post-lesion
58.0068	6	C	Post-lesion
60.9	4	C	Post-lesion
57.8764	3	C	Post-lesion
58.3205	6	C	Post-lesion
58.6308	1	C	Post-lesion
57.9103	1	C	Post-lesion
59.9151	2	C	Post-lesion
60.7451	3	C	Post-lesion
59.4026	4	C	Post-lesion
60.7312	6	C	Post-lesion
61.1831	3	C	Post-lesion
61.1047	6	C	Post-lesion
58.6578	4	C	Post-lesion
57.4204	1	C	Post-lesion
62.3538	2	C	Post-lesion
56.5046	4	C	Post-lesion
60.618	6	C	Post-lesion
59.1935	1	C	Post-lesion
61.9964	6	C	Post-lesion
59.5398	2	C	Post-lesion
63.632	6	C	Post-lesion
62.2628	4	C	Post-lesion
63.6538	6	C	Post-lesion
61.103	4	C	Post-lesion
62.0561	6	C	Post-lesion
61.9184	1	C	Post-lesion
57.5077	1	C	Post-lesion
54.5609	2	C	Post-lesion
55.2358	3	C	Post-lesion
56.7844	4	C	Post-lesion
55.9104	6	C	Post-lesion
55.3753	2	C	Post-lesion
54.4746	3	C	Post-lesion
58.7247	6	C	Post-lesion
58.3366	1	C	Post-lesion
56.468	4	C	Post-lesion
58.2749	6	C	Post-lesion
57.5548	2	C	Post-lesion
59.0288	1	C	Post-lesion
57.5096	4	C	Post-lesion
56.1288	3	C	Post-lesion
56.3972	6	C	Post-lesion
60.523	4	C	Post-lesion
57.53	6	C	Post-lesion
59.9723	4	C	Post-lesion
61.5194	6	C	Post-lesion
55.6847	1	C	Post-lesion
55.0422	2	C	Post-lesion
52.9118	3	C	Post-lesion
55.4989	4	C	Post-lesion
54.304	3	C	Post-lesion
55.4414	4	C	Post-lesion
58.8866	6	C	Post-lesion
55.5489	6	C	Post-lesion
57.5129	4	C	Post-lesion
58.3031	6	C	Post-lesion
57.8352	1	C	Post-lesion
55.1716	2	C	Post-lesion
55.114	3	C	Post-lesion
57.5915	4	C	Post-lesion
58.3802	6	C	Post-lesion
60.8451	6	C	Post-lesion
54.241	3	C	Post-lesion
57.2226	2	C	Post-lesion
57	1	C	Post-lesion
59.085	2	C	Post-lesion
58.8916	3	C	Post-lesion
56.7727	4	C	Post-lesion
55.7778	6	C	Post-lesion
57.2155	6	C	Post-lesion
55.8409	6	C	Post-lesion
57.4315	2	C	Post-lesion
56.369	3	C	Post-lesion
54.9857	1	C	Post-lesion
58.8982	4	C	Post-lesion
59.2769	6	C	Post-lesion
56.2019	1	C	Post-lesion
56.8798	2	C	Post-lesion
57.6132	3	C	Post-lesion
58.1653	4	C	Post-lesion
54.6238	6	C	Post-lesion
57.6217	6	C	Post-lesion
59.0021	6	C	Post-lesion
56.7275	6	C	Post-lesion
56.9036	1	C	Post-lesion
58.1855	2	C	Post-lesion
57.2504	3	C	Post-lesion
57.6249	4	C	Post-lesion
61.3764	6	C	Post-lesion
58.4091	3	C	Post-lesion
59.9084	4	C	Post-lesion
60.4741	6	C	Post-lesion
59.4253	2	C	Post-lesion
57.539	1	C	Post-lesion
59.4042	4	C	Post-lesion
57.249	6	C	Post-lesion
59.8896	2	C	Post-lesion
59.6218	6	C	Post-lesion
60.3138	3	C	Post-lesion
61.2605	4	C	Post-lesion
60.7328	6	C	Post-lesion
60.996	1	C	Post-lesion
59.2862	3	C	Post-lesion
59.1136	6	C	Post-lesion
61.1141	4	C	Post-lesion
61.7182	6	C	Post-lesion
56.8562	1	C	Post-lesion
53.4278	2	C	Post-lesion
57.6825	3	C	Post-lesion
56.2538	4	C	Post-lesion
62.1033	6	C	Post-lesion
59.3014	6	C	Post-lesion
58.7241	3	C	Post-lesion
59.6221	6	C	Post-lesion
58.5117	6	C	Post-lesion
57.5589	1	C	Post-lesion
59.6854	2	C	Post-lesion
54.7377	1	C	Post-lesion
56.7565	1	C	Post-lesion
57.103	2	C	Post-lesion
57.5284	3	C	Post-lesion
57.2136	4	C	Post-lesion
57.5625	6	C	Post-lesion
60.4214	3	C	Post-lesion
57.9296	4	C	Post-lesion
60.0455	6	C	Post-lesion
59.3702	2	C	Post-lesion
58.5892	6	C	Post-lesion
60.6794	6	C	Post-lesion
56.2668	4	C	Post-lesion
59.8933	6	C	Post-lesion
58.7304	3	C	Post-lesion
57.774	2	C	Post-lesion
58.572	3	C	Post-lesion
58.5803	6	C	Post-lesion
57.9708	1	C	Post-lesion
60.1039	1	C	Post-lesion
57.2209	2	C	Post-lesion
57.2754	3	C	Post-lesion
56.4814	4	C	Post-lesion
59.1706	6	C	Post-lesion
59.051	3	C	Post-lesion
55.2225	4	C	Post-lesion
56.665	6	C	Post-lesion
56.6368	1	C	Post-lesion
56.6725	2	C	Post-lesion
60.5796	6	C	Post-lesion
56.5942	4	C	Post-lesion
58.8427	3	C	Post-lesion
60.7003	2	C	Post-lesion
57.5564	1	C	Post-lesion
59.4679	3	C	Post-lesion
59.7338	6	C	Post-lesion
57.8159	1	C	Post-lesion
57.206	2	C	Post-lesion
61.0512	4	C	Post-lesion
67.2763	4	T	Post-lesion
63.9062	2	T	Post-lesion
69.1241	3	T	Post-lesion
65.1191	1	T	Post-lesion
65.5331	4	T	Post-lesion
66.7257	1	T	Post-lesion
67.0741	3	T	Post-lesion
64.6893	6	T	Post-lesion
69.1116	2	T	Post-lesion
66.2425	1	T	Post-lesion
67.9198	3	T	Post-lesion
64.9328	6	T	Post-lesion
70.0156	4	T	Post-lesion
63.0701	2	T	Post-lesion
64.5739	2	T	Post-lesion
66.6936	4	T	Post-lesion
66.8936	6	T	Post-lesion
66.2561	3	T	Post-lesion
63.1673	1	T	Post-lesion
68.0168	2	T	Post-lesion
62.5351	4	T	Post-lesion
63.2518	1	T	Post-lesion
65.2298	3	T	Post-lesion
65.8776	6	T	Post-lesion
67.1222	2	T	Post-lesion
65.8916	4	T	Post-lesion
64.8447	1	T	Post-lesion
64.437	3	T	Post-lesion
67.7325	2	T	Post-lesion
64.8885	4	T	Post-lesion
67.7327	3	T	Post-lesion
66.8918	6	T	Post-lesion
64.0998	1	T	Post-lesion
63.0469	1	T	Post-lesion
61.9231	4	T	Post-lesion
65.6247	6	T	Post-lesion
66.0866	3	T	Post-lesion
65.1467	2	T	Post-lesion
67.0315	3	T	Post-lesion
66.761	2	T	Post-lesion
69.8335	6	T	Post-lesion
68.414	4	T	Post-lesion
65.5591	1	T	Post-lesion
64.6011	2	T	Post-lesion
65.5973	3	T	Post-lesion
65.6664	6	T	Post-lesion
65.9353	4	T	Post-lesion
65.7679	1	T	Post-lesion
64.0253	6	T	Post-lesion
64.3225	3	T	Post-lesion
67.8794	4	T	Post-lesion
67.1722	1	T	Post-lesion
69.272	4	T	Post-lesion
66.4263	3	T	Post-lesion
68.3102	2	T	Post-lesion
64.8999	6	T	Post-lesion
67.5566	1	T	Post-lesion
65.7578	3	T	Post-lesion
64.5565	2	T	Post-lesion
66.6373	4	T	Post-lesion
63.501	1	T	Post-lesion
65.1414	1	T	Post-lesion
67.1283	4	T	Post-lesion
62.9347	2	T	Post-lesion
64.641	3	T	Post-lesion
65.9353	6	T	Post-lesion
68.4667	2	T	Post-lesion
68.6778	6	T	Post-lesion
68.3673	1	T	Post-lesion
66.2955	3	T	Post-lesion
66.9116	4	T	Post-lesion
66.6789	1	T	Post-lesion
66.0165	4	T	Post-lesion
68.7824	2	T	Post-lesion
66.9735	6	T	Post-lesion
69.613	4	T	Post-lesion
67.077	2	T	Post-lesion
68.251	6	T	Post-lesion
67.943	1	T	Post-lesion
68.1957	1	T	Post-lesion
66.1064	2	T	Post-lesion
68.6944	4	T	Post-lesion
67.985	1	T	Post-lesion
69.0739	6	T	Post-lesion
67.9359	3	T	Post-lesion
67.3764	2	T	Post-lesion
70.3501	2	T	Post-lesion
68.9225	1	T	Post-lesion
69.2467	3	T	Post-lesion
69.8897	6	T	Post-lesion
66.3042	4	T	Post-lesion
70.549	1	T	Post-lesion
70.2099	4	T	Post-lesion
69.5881	6	T	Post-lesion
67.5646	2	T	Post-lesion
69.7069	4	T	Post-lesion
69.328	2	T	Post-lesion
70.9649	3	T	Post-lesion
68.0063	1	T	Post-lesion
62.2281	4	T	Post-lesion
64.9304	1	T	Post-lesion
67.5503	4	T	Post-lesion
69.4148	1	T	Post-lesion
70.254	3	T	Post-lesion
67.3962	2	T	Post-lesion
69.7947	6	T	Post-lesion
67.9028	1	T	Post-lesion
69.2504	4	T	Post-lesion
68.9635	3	T	Post-lesion
67.0114	2	T	Post-lesion
68.067	6	T	Post-lesion
70.9305	4	T	Post-lesion
70.8713	2	T	Post-lesion
62.164	4	T	Post-lesion
63.1378	3	T	Post-lesion
62.3808	1	T	Post-lesion
63.9895	3	T	Post-lesion
64.5974	1	T	Post-lesion
66.1025	4	T	Post-lesion
66.0096	6	T	Post-lesion
60.2457	2	T	Post-lesion
64.4554	6	T	Post-lesion
64.9163	3	T	Post-lesion
63.934	1	T	Post-lesion
63.7397	2	T	Post-lesion
64.1746	4	T	Post-lesion
68.3077	2	T	Post-lesion
64.6525	3	T	Post-lesion
66.1791	3	T	Post-lesion
67.6313	2	T	Post-lesion
65.8463	4	T	Post-lesion
68.2215	1	T	Post-lesion
68.8132	2	T	Post-lesion
67.5536	1	T	Post-lesion
63.9478	3	T	Post-lesion
67.3967	6	T	Post-lesion
66.7432	4	T	Post-lesion
69.6351	3	T	Post-lesion
66.5535	4	T	Post-lesion
63.6507	2	T	Post-lesion
65.0946	6	T	Post-lesion
67.7399	1	T	Post-lesion
66.6876	3	T	Post-lesion
64.5692	6	T	Post-lesion
63.808	4	T	Post-lesion
69.3486	1	T	Post-lesion
65.553	1	T	Post-lesion
68.049	6	T	Post-lesion
66.8391	3	T	Post-lesion
65.3247	2	T	Post-lesion
65.9152	4	T	Post-lesion
61.5198	3	T	Post-lesion
64.547	1	T	Post-lesion
64.9119	2	T	Post-lesion
66.4029	6	T	Post-lesion
68.291	4	T	Post-lesion
65.1383	2	T	Post-lesion
66.0108	3	T	Post-lesion
66.5325	1	T	Post-lesion
66.1975	6	T	Post-lesion
68.1121	4	T	Post-lesion
67.2432	3	T	Post-lesion
68.1188	4	T	Post-lesion
68.5346	6	T	Post-lesion
65.0209	4	T	Post-lesion
65.1507	3	T	Post-lesion
66.0773	6	T	Post-lesion
65.2542	3	T	Post-lesion
68.8751	4	T	Post-lesion
66.2	4	T	Post-lesion
68.4466	6	T	Post-lesion
66.6704	6	T	Post-lesion
67.2061	4	T	Post-lesion
68.1858	3	T	Post-lesion
67.8354	3	T	Post-lesion
64.6233	4	T	Post-lesion
65.8723	6	T	Post-lesion
68.4739	3	T	Post-lesion
67.3843	4	T	Post-lesion
68.5897	6	T	Post-lesion
68.3044	6	T	Post-lesion
69.3358	6	T	Post-lesion
68.1693	3	T	Post-lesion
68.9845	4	T	Post-lesion
65.9132	3	T	Post-lesion
65.861	6	T	Post-lesion

## Sheet: Fig4d
Corrected rCBF	Task Condition	Monkey	Lesion
58.3573	2	C	Pre-lesion
61.3542	1	C	Pre-lesion
60.3712	2	C	Pre-lesion
58.7056	3	C	Pre-lesion
59.2369	4	C	Pre-lesion
57.9289	6	C	Pre-lesion
63.4941	3	C	Pre-lesion
59.0281	2	C	Pre-lesion
58.0651	3	C	Pre-lesion
59.4796	4	C	Pre-lesion
58.5575	6	C	Pre-lesion
60.0204	4	C	Pre-lesion
59.4353	6	C	Pre-lesion
60.1285	2	C	Pre-lesion
59.2726	1	C	Pre-lesion
59.5563	1	C	Pre-lesion
57.916	3	C	Pre-lesion
58.5302	4	C	Pre-lesion
59.3998	1	C	Pre-lesion
56.8983	6	C	Pre-lesion
58.2351	2	C	Pre-lesion
59.9357	2	C	Pre-lesion
59.2102	3	C	Pre-lesion
58.663	4	C	Pre-lesion
60.505	1	C	Pre-lesion
57.9827	1	C	Pre-lesion
59.0635	2	C	Pre-lesion
57.742	3	C	Pre-lesion
57.2449	4	C	Pre-lesion
57.2133	6	C	Pre-lesion
58.2246	6	C	Pre-lesion
59.6727	3	C	Pre-lesion
57.0843	2	C	Pre-lesion
58.9886	4	C	Pre-lesion
59.5398	1	C	Pre-lesion
58.3469	3	C	Pre-lesion
59.1648	4	C	Pre-lesion
57.9695	2	C	Pre-lesion
56.8368	1	C	Pre-lesion
58.6856	3	C	Pre-lesion
56.7308	1	C	Pre-lesion
53.9565	1	C	Pre-lesion
60.4936	1	C	Pre-lesion
58.3216	2	C	Pre-lesion
60.4922	3	C	Pre-lesion
58.3023	4	C	Pre-lesion
59.9972	6	C	Pre-lesion
58.4436	3	C	Pre-lesion
58.1469	2	C	Pre-lesion
60.1825	4	C	Pre-lesion
59.8328	1	C	Pre-lesion
58.7037	2	C	Pre-lesion
59.6378	4	C	Pre-lesion
59.5167	6	C	Pre-lesion
57.5298	1	C	Pre-lesion
61.8989	1	C	Pre-lesion
55.4052	1	C	Pre-lesion
59.4062	2	C	Pre-lesion
59.0265	3	C	Pre-lesion
59.7136	4	C	Pre-lesion
57.1937	6	C	Pre-lesion
58.7939	4	C	Pre-lesion
59.1376	3	C	Pre-lesion
58.021	6	C	Pre-lesion
58.6612	2	C	Pre-lesion
60.8707	1	C	Pre-lesion
57.2055	3	C	Pre-lesion
58.8662	6	C	Pre-lesion
57.32	4	C	Pre-lesion
55.8603	1	C	Pre-lesion
61.1296	2	C	Pre-lesion
59.178	3	C	Pre-lesion
59.6243	1	C	Pre-lesion
57.0569	6	C	Pre-lesion
60.6595	1	C	Pre-lesion
59.2166	4	C	Pre-lesion
57.4344	6	C	Pre-lesion
55.3543	1	C	Pre-lesion
54.8002	3	C	Pre-lesion
59.1995	4	C	Pre-lesion
57.3903	3	C	Pre-lesion
56.1549	6	C	Pre-lesion
58.6822	4	C	Pre-lesion
56.5519	1	C	Pre-lesion
57.7591	4	C	Pre-lesion
55.885	6	C	Pre-lesion
57.9935	3	C	Pre-lesion
57.3907	4	C	Pre-lesion
59.467	6	C	Pre-lesion
55.475	2	C	Pre-lesion
56.6578	3	C	Pre-lesion
59.5575	6	C	Pre-lesion
57.3255	4	C	Pre-lesion
56.1008	6	C	Pre-lesion
56.3392	1	C	Pre-lesion
56.7463	3	C	Pre-lesion
57.6036	4	C	Pre-lesion
55.7517	3	C	Pre-lesion
56.9526	4	C	Pre-lesion
60.0105	6	C	Pre-lesion
60.9088	4	C	Pre-lesion
58.6679	1	C	Pre-lesion
59.8238	3	C	Pre-lesion
59.1559	4	C	Pre-lesion
57.8476	3	C	Pre-lesion
60.3198	6	C	Pre-lesion
59.0696	4	C	Pre-lesion
60.5904	2	C	Pre-lesion
57.3471	3	C	Pre-lesion
58.1661	6	C	Pre-lesion
57.8817	4	C	Pre-lesion
56.1681	6	C	Pre-lesion
62.07	4	C	Pre-lesion
60.1409	1	C	Pre-lesion
54.4643	3	C	Pre-lesion
59.5396	6	C	Pre-lesion
57.015	4	C	Pre-lesion
57.3296	2	C	Pre-lesion
54.3429	1	C	Pre-lesion
58.6534	2	C	Pre-lesion
56.0025	2	C	Pre-lesion
54.4407	4	C	Pre-lesion
56.3116	2	C	Pre-lesion
54.7177	1	C	Pre-lesion
55.3446	6	C	Pre-lesion
55.6523	3	C	Pre-lesion
57.0945	6	C	Pre-lesion
54.578	1	C	Pre-lesion
56.6175	4	C	Pre-lesion
57.754	6	C	Pre-lesion
57.2976	6	C	Pre-lesion
59.3541	6	C	Pre-lesion
58.657	2	C	Pre-lesion
59.0429	1	C	Pre-lesion
60.1507	4	C	Pre-lesion
55.9138	1	C	Pre-lesion
58.4108	2	C	Pre-lesion
58.2149	3	C	Pre-lesion
58.513	4	C	Pre-lesion
58.4745	6	C	Pre-lesion
57.485	4	C	Pre-lesion
59.9702	3	C	Pre-lesion
61.5013	6	C	Pre-lesion
58.8198	4	C	Pre-lesion
57.5308	1	C	Pre-lesion
61.9648	4	C	Pre-lesion
58.5606	2	C	Pre-lesion
59.5448	6	C	Pre-lesion
58.9373	4	C	Pre-lesion
58.8417	1	C	Pre-lesion
58.0761	6	C	Pre-lesion
57.3727	1	C	Pre-lesion
58.8127	4	C	Pre-lesion
61.0762	1	C	Pre-lesion
60.0385	2	C	Pre-lesion
58.8688	3	C	Pre-lesion
58.4647	1	C	Pre-lesion
58.384	2	C	Pre-lesion
56.2308	3	C	Pre-lesion
56.4389	4	C	Pre-lesion
57.3771	6	C	Pre-lesion
58.1933	1	C	Pre-lesion
59.0583	3	C	Pre-lesion
57.6996	1	C	Pre-lesion
59.0915	2	C	Pre-lesion
55.2253	2	C	Pre-lesion
55.3592	3	C	Pre-lesion
54.4506	1	C	Pre-lesion
59.7485	4	C	Pre-lesion
57.7256	6	C	Pre-lesion
56.3186	1	C	Pre-lesion
60.8368	3	C	Pre-lesion
58.2078	2	C	Pre-lesion
60.1145	4	C	Pre-lesion
62.1962	6	C	Pre-lesion
59.0048	2	C	Pre-lesion
58.7573	3	C	Pre-lesion
59.4015	4	C	Pre-lesion
60.1061	1	C	Pre-lesion
58.837	4	C	Pre-lesion
58.8625	2	C	Pre-lesion
59.6235	4	C	Pre-lesion
59.1732	3	C	Pre-lesion
60.5626	6	C	Pre-lesion
62.0994	1	C	Pre-lesion
60.1944	4	C	Pre-lesion
58.5427	3	C	Pre-lesion
56.6866	6	C	Pre-lesion
60.3693	2	C	Pre-lesion
58.1527	1	C	Pre-lesion
66.321	6	T	Pre-lesion
66.3655	4	T	Pre-lesion
67.2297	3	T	Pre-lesion
65.433	2	T	Pre-lesion
64.8645	1	T	Pre-lesion
63.81	1	T	Pre-lesion
65.1528	2	T	Pre-lesion
67.2838	3	T	Pre-lesion
67.1719	4	T	Pre-lesion
63.4533	6	T	Pre-lesion
63.6416	2	T	Pre-lesion
64.9773	4	T	Pre-lesion
63.8753	1	T	Pre-lesion
67.1232	6	T	Pre-lesion
63.7427	3	T	Pre-lesion
63.4048	3	T	Pre-lesion
63.0769	4	T	Pre-lesion
63.7366	1	T	Pre-lesion
64.8748	6	T	Pre-lesion
63.5828	2	T	Pre-lesion
63.7334	3	T	Pre-lesion
60.6691	2	T	Pre-lesion
63.3383	1	T	Pre-lesion
67.8557	4	T	Pre-lesion
65.6393	2	T	Pre-lesion
67.1337	1	T	Pre-lesion
64.6617	6	T	Pre-lesion
62.8605	4	T	Pre-lesion
66.0254	3	T	Pre-lesion
65.9649	6	T	Pre-lesion
69.6968	1	T	Pre-lesion
63.3218	2	T	Pre-lesion
63.6	1	T	Pre-lesion
63.8256	2	T	Pre-lesion
66.4496	6	T	Pre-lesion
65.8307	4	T	Pre-lesion
64.181	3	T	Pre-lesion
57.2002	6	T	Pre-lesion
58.3411	4	T	Pre-lesion
58.8757	3	T	Pre-lesion
62.7334	2	T	Pre-lesion
62.0516	1	T	Pre-lesion
57.6342	2	T	Pre-lesion
59.3994	4	T	Pre-lesion
58.5943	1	T	Pre-lesion
61.5643	6	T	Pre-lesion
59.8362	6	T	Pre-lesion
60.4202	3	T	Pre-lesion
59.2766	4	T	Pre-lesion
61.4988	1	T	Pre-lesion
61.057	2	T	Pre-lesion
60.6473	2	T	Pre-lesion
59.9802	1	T	Pre-lesion
59.0076	4	T	Pre-lesion
59.0273	3	T	Pre-lesion
61.3327	6	T	Pre-lesion
64.7401	4	T	Pre-lesion
62.4742	3	T	Pre-lesion
66.0349	2	T	Pre-lesion
63.459	1	T	Pre-lesion
64.3337	1	T	Pre-lesion
66.5361	4	T	Pre-lesion
63.8215	2	T	Pre-lesion
63.6954	6	T	Pre-lesion
63.3588	3	T	Pre-lesion
63.1051	3	T	Pre-lesion
66.4245	6	T	Pre-lesion
67.8347	2	T	Pre-lesion
64.7967	1	T	Pre-lesion
65.7101	1	T	Pre-lesion
66.7495	2	T	Pre-lesion
64.023	3	T	Pre-lesion
66.4366	4	T	Pre-lesion
64.6312	6	T	Pre-lesion
64.9686	6	T	Pre-lesion
65.1134	4	T	Pre-lesion
64.4686	3	T	Pre-lesion
65.57	2	T	Pre-lesion
62.6439	1	T	Pre-lesion
61.5084	4	T	Pre-lesion
64.2308	3	T	Pre-lesion
61.1006	1	T	Pre-lesion
63.6077	6	T	Pre-lesion
63.8367	2	T	Pre-lesion
66.0249	2	T	Pre-lesion
60.8713	4	T	Pre-lesion
62.694	3	T	Pre-lesion
64.593	1	T	Pre-lesion
62.4973	6	T	Pre-lesion
63.8124	6	T	Pre-lesion
65.0304	2	T	Pre-lesion
65.011	3	T	Pre-lesion
63.4824	4	T	Pre-lesion
65.8845	1	T	Pre-lesion
61.2385	6	T	Pre-lesion
63.3279	4	T	Pre-lesion
63.5687	3	T	Pre-lesion
63.6661	2	T	Pre-lesion
60.488	1	T	Pre-lesion
60.6971	1	T	Pre-lesion
63.4232	4	T	Pre-lesion
65.1014	3	T	Pre-lesion
64.3252	2	T	Pre-lesion
62.4977	6	T	Pre-lesion
59.7539	6	T	Pre-lesion
63.3537	2	T	Pre-lesion
62.3738	1	T	Pre-lesion
62.3188	3	T	Pre-lesion
64.3607	4	T	Pre-lesion
63.263	4	T	Pre-lesion
62.8143	1	T	Pre-lesion
64.8019	3	T	Pre-lesion
60.8343	6	T	Pre-lesion
62.677	2	T	Pre-lesion
62.591	6	T	Pre-lesion
63.0223	4	T	Pre-lesion
61.7861	3	T	Pre-lesion
64.1443	2	T	Pre-lesion
61.6761	1	T	Pre-lesion
65.2573	1	T	Pre-lesion
63.4035	2	T	Pre-lesion
63.7949	3	T	Pre-lesion
61.2991	4	T	Pre-lesion
61.0578	6	T	Pre-lesion
63.9037	6	T	Pre-lesion
64.9687	3	T	Pre-lesion
66.7298	2	T	Pre-lesion
63.4631	1	T	Pre-lesion
62.4866	4	T	Pre-lesion
67.9263	2	T	Pre-lesion
69.2903	6	T	Pre-lesion
64.6951	3	T	Pre-lesion
68.6818	1	T	Pre-lesion
63.0368	1	T	Pre-lesion
64.7026	2	T	Pre-lesion
64.7498	3	T	Pre-lesion
64.5484	4	T	Pre-lesion
63.3114	6	T	Pre-lesion
66.2714	6	T	Pre-lesion
64.4268	3	T	Pre-lesion
64.563	4	T	Pre-lesion
68.5245	2	T	Pre-lesion
68.645	1	T	Pre-lesion
65.1447	1	T	Pre-lesion
64.1778	4	T	Pre-lesion
65.522	6	T	Pre-lesion
64.0602	3	T	Pre-lesion
65.9449	2	T	Pre-lesion
69.1917	2	T	Pre-lesion
65.6254	4	T	Pre-lesion
65.0153	3	T	Pre-lesion
66.6575	6	T	Pre-lesion
62.8417	1	T	Pre-lesion
66.1186	6	T	Pre-lesion
68.0941	4	T	Pre-lesion
71.773	3	T	Pre-lesion
65.9572	2	T	Pre-lesion
65.4001	1	T	Pre-lesion
71.8308	1	T	Pre-lesion
65.8278	2	T	Pre-lesion
70.0819	3	T	Pre-lesion
66.6077	4	T	Pre-lesion
67.5834	6	T	Pre-lesion
63.9201	6	T	Pre-lesion
64.0558	6	T	Pre-lesion
62.0899	4	T	Pre-lesion
60.7875	2	T	Pre-lesion
61.2145	1	T	Pre-lesion
61.7024	6	T	Pre-lesion
61.4082	4	T	Pre-lesion
64.8053	3	T	Pre-lesion
63.4981	2	T	Pre-lesion
62.9619	1	T	Pre-lesion
62.1356	6	T	Pre-lesion
66.2552	4	T	Pre-lesion
62.6582	3	T	Pre-lesion
68.0899	2	T	Pre-lesion
69.7419	1	T	Pre-lesion
65.9368	6	T	Pre-lesion
64.7563	4	T	Pre-lesion
73.4635	3	T	Pre-lesion
66.8119	2	T	Pre-lesion
66.7512	1	T	Pre-lesion
63.0767	3	T	Pre-lesion
62.9935	1	T	Pre-lesion
63.4471	6	T	Pre-lesion
60.0231	4	T	Pre-lesion
65.1777	3	T	Pre-lesion
64.4579	2	T	Pre-lesion
62.4041	1	T	Pre-lesion
62.1498	6	T	Pre-lesion
60.6209	4	T	Pre-lesion
62.2784	3	T	Pre-lesion
64.7586	2	T	Pre-lesion
64.1199	1	T	Pre-lesion
60.2418	1	C	Post-lesion
63.2771	2	C	Post-lesion
63.1582	3	C	Post-lesion
64.4821	4	C	Post-lesion
63.1887	6	C	Post-lesion
61.3346	2	C	Post-lesion
59.6605	3	C	Post-lesion
61.1772	6	C	Post-lesion
62.2343	1	C	Post-lesion
61.4431	4	C	Post-lesion
62.0113	2	C	Post-lesion
64.6191	4	C	Post-lesion
62.6535	3	C	Post-lesion
64.2144	6	C	Post-lesion
65.4822	4	C	Post-lesion
62.8477	3	C	Post-lesion
61.7255	6	C	Post-lesion
63.0984	1	C	Post-lesion
60.1483	1	C	Post-lesion
58.789	2	C	Post-lesion
59.5764	3	C	Post-lesion
58.5231	4	C	Post-lesion
63.3782	6	C	Post-lesion
59.9413	3	C	Post-lesion
61.4469	6	C	Post-lesion
58.9973	4	C	Post-lesion
57.625	1	C	Post-lesion
57.739	2	C	Post-lesion
59.0718	4	C	Post-lesion
58.477	6	C	Post-lesion
60.8085	1	C	Post-lesion
61.8718	6	C	Post-lesion
60.1651	2	C	Post-lesion
60.8608	6	C	Post-lesion
60.5116	4	C	Post-lesion
61.3578	6	C	Post-lesion
63.1849	4	C	Post-lesion
62.9737	6	C	Post-lesion
60.9225	1	C	Post-lesion
63.8696	1	C	Post-lesion
59.9064	2	C	Post-lesion
61.8826	3	C	Post-lesion
63.3684	4	C	Post-lesion
62.9984	6	C	Post-lesion
61.5175	2	C	Post-lesion
63.4749	3	C	Post-lesion
61.683	6	C	Post-lesion
60.6994	1	C	Post-lesion
63.3027	4	C	Post-lesion
64.4269	6	C	Post-lesion
64.2573	2	C	Post-lesion
63.6364	1	C	Post-lesion
62.7109	4	C	Post-lesion
63.5559	3	C	Post-lesion
63.928	6	C	Post-lesion
61.8315	4	C	Post-lesion
63.5143	6	C	Post-lesion
63.9211	4	C	Post-lesion
64.833	6	C	Post-lesion
58.1533	1	C	Post-lesion
59.2117	2	C	Post-lesion
60.7388	3	C	Post-lesion
58.8847	4	C	Post-lesion
61.3282	3	C	Post-lesion
61.4039	4	C	Post-lesion
58.7473	6	C	Post-lesion
58.5754	6	C	Post-lesion
64.0476	4	C	Post-lesion
61.1211	6	C	Post-lesion
59.6955	1	C	Post-lesion
64.7168	2	C	Post-lesion
61.3993	3	C	Post-lesion
62.4577	4	C	Post-lesion
63.0726	6	C	Post-lesion
64.3145	6	C	Post-lesion
62.5493	3	C	Post-lesion
62.1331	2	C	Post-lesion
59.2957	1	C	Post-lesion
59.0188	2	C	Post-lesion
59.9714	3	C	Post-lesion
61.2624	4	C	Post-lesion
60.3175	6	C	Post-lesion
62.6538	6	C	Post-lesion
62.5992	6	C	Post-lesion
62.4807	2	C	Post-lesion
63.1356	3	C	Post-lesion
59.4425	1	C	Post-lesion
60.6824	4	C	Post-lesion
62.0802	6	C	Post-lesion
59.4646	1	C	Post-lesion
62.5115	2	C	Post-lesion
63.2254	3	C	Post-lesion
61.1729	4	C	Post-lesion
62.4768	6	C	Post-lesion
61.5534	6	C	Post-lesion
60.5795	6	C	Post-lesion
61.6556	6	C	Post-lesion
58.3414	1	C	Post-lesion
58.6782	2	C	Post-lesion
62.512	3	C	Post-lesion
59.9867	4	C	Post-lesion
60.5943	6	C	Post-lesion
60.3304	3	C	Post-lesion
59.6538	4	C	Post-lesion
61.9331	6	C	Post-lesion
60.4987	2	C	Post-lesion
61.077	1	C	Post-lesion
58.9798	4	C	Post-lesion
60.3792	6	C	Post-lesion
62.6529	2	C	Post-lesion
62.5462	6	C	Post-lesion
64.8253	3	C	Post-lesion
59.7581	4	C	Post-lesion
65.26	6	C	Post-lesion
62.5326	1	C	Post-lesion
62.2339	3	C	Post-lesion
65.2343	6	C	Post-lesion
62.9611	4	C	Post-lesion
63.1578	6	C	Post-lesion
61.0936	1	C	Post-lesion
59.9408	2	C	Post-lesion
59.4389	3	C	Post-lesion
62.3304	4	C	Post-lesion
66.3536	6	C	Post-lesion
66.058	6	C	Post-lesion
62.7042	3	C	Post-lesion
63.2214	6	C	Post-lesion
63.849	6	C	Post-lesion
62.8195	1	C	Post-lesion
66.4318	2	C	Post-lesion
59.847	1	C	Post-lesion
61.5891	1	C	Post-lesion
62.5145	2	C	Post-lesion
63.2302	3	C	Post-lesion
60.8822	4	C	Post-lesion
63.0231	6	C	Post-lesion
60.2462	3	C	Post-lesion
63.9286	4	C	Post-lesion
64.9804	6	C	Post-lesion
61.1353	2	C	Post-lesion
62.0715	6	C	Post-lesion
60.6641	6	C	Post-lesion
61.2988	4	C	Post-lesion
62.2017	6	C	Post-lesion
65.4587	3	C	Post-lesion
62.9115	2	C	Post-lesion
63.7175	3	C	Post-lesion
61.675	6	C	Post-lesion
63.8322	1	C	Post-lesion
59.7295	1	C	Post-lesion
62.0098	2	C	Post-lesion
62.8263	3	C	Post-lesion
62.7072	4	C	Post-lesion
64.3038	6	C	Post-lesion
60.1381	3	C	Post-lesion
60.6742	4	C	Post-lesion
65.0072	6	C	Post-lesion
63.1574	1	C	Post-lesion
64.3013	2	C	Post-lesion
65.5849	6	C	Post-lesion
62.1215	4	C	Post-lesion
63.1233	3	C	Post-lesion
66.0947	2	C	Post-lesion
62.2601	1	C	Post-lesion
64.9172	3	C	Post-lesion
62.4929	6	C	Post-lesion
63.7078	1	C	Post-lesion
59.4539	2	C	Post-lesion
62.9732	4	C	Post-lesion
72.427	4	T	Post-lesion
72.4676	2	T	Post-lesion
72.0048	3	T	Post-lesion
72.7086	1	T	Post-lesion
72.0758	4	T	Post-lesion
71.3208	1	T	Post-lesion
73.3261	3	T	Post-lesion
76.014	6	T	Post-lesion
68.912	2	T	Post-lesion
70.0371	1	T	Post-lesion
73.477	3	T	Post-lesion
72.2464	6	T	Post-lesion
69.1131	4	T	Post-lesion
70.6335	2	T	Post-lesion
69.3616	2	T	Post-lesion
73.4985	4	T	Post-lesion
69.6789	6	T	Post-lesion
72.1473	3	T	Post-lesion
68.8416	1	T	Post-lesion
75.9427	2	T	Post-lesion
74.618	4	T	Post-lesion
74.0313	1	T	Post-lesion
70.3025	3	T	Post-lesion
72.4671	6	T	Post-lesion
71.9197	2	T	Post-lesion
75.4384	4	T	Post-lesion
70.5096	1	T	Post-lesion
71.3587	3	T	Post-lesion
75.4233	2	T	Post-lesion
72.557	4	T	Post-lesion
77.1834	3	T	Post-lesion
71.9945	6	T	Post-lesion
73.1683	1	T	Post-lesion
70.9036	1	T	Post-lesion
71.718	4	T	Post-lesion
68.5734	6	T	Post-lesion
70.0949	3	T	Post-lesion
72.4203	2	T	Post-lesion
70.3752	3	T	Post-lesion
71.4993	2	T	Post-lesion
70.6526	6	T	Post-lesion
72.1116	4	T	Post-lesion
73.0474	1	T	Post-lesion
71.111	2	T	Post-lesion
71.7961	3	T	Post-lesion
68.7002	6	T	Post-lesion
68.8717	4	T	Post-lesion
67.6275	1	T	Post-lesion
70.0853	6	T	Post-lesion
68.7912	3	T	Post-lesion
71.1661	4	T	Post-lesion
71.8625	1	T	Post-lesion
73.3056	4	T	Post-lesion
70.3884	3	T	Post-lesion
69.5663	2	T	Post-lesion
70.2285	6	T	Post-lesion
72.7996	1	T	Post-lesion
68.9119	3	T	Post-lesion
71.0539	2	T	Post-lesion
72.0967	4	T	Post-lesion
66.6784	1	T	Post-lesion
71.5119	1	T	Post-lesion
70.1855	4	T	Post-lesion
73.6866	2	T	Post-lesion
70.405	3	T	Post-lesion
68.2568	6	T	Post-lesion
76.2911	2	T	Post-lesion
76.6431	6	T	Post-lesion
73.121	1	T	Post-lesion
73.5782	3	T	Post-lesion
72.3167	4	T	Post-lesion
73.5106	1	T	Post-lesion
73.198	4	T	Post-lesion
74.7835	2	T	Post-lesion
71.8338	6	T	Post-lesion
74.0102	4	T	Post-lesion
75.4214	2	T	Post-lesion
77.1424	6	T	Post-lesion
71.693	1	T	Post-lesion
72.559	1	T	Post-lesion
73.2104	2	T	Post-lesion
77.0449	4	T	Post-lesion
78.3036	1	T	Post-lesion
75.4661	6	T	Post-lesion
75.5761	3	T	Post-lesion
74.5994	2	T	Post-lesion
76.8741	2	T	Post-lesion
73.1243	1	T	Post-lesion
71.9817	3	T	Post-lesion
75.1118	6	T	Post-lesion
78.8581	4	T	Post-lesion
74.4517	1	T	Post-lesion
72.8145	4	T	Post-lesion
73.8895	6	T	Post-lesion
73.1191	2	T	Post-lesion
76.2207	4	T	Post-lesion
71.7802	2	T	Post-lesion
77.8083	3	T	Post-lesion
70.2932	1	T	Post-lesion
70.8317	4	T	Post-lesion
71.3317	1	T	Post-lesion
76.2915	4	T	Post-lesion
75.8867	1	T	Post-lesion
71.7109	3	T	Post-lesion
69.414	2	T	Post-lesion
75.7827	6	T	Post-lesion
72.5566	1	T	Post-lesion
71.3301	4	T	Post-lesion
71.7754	3	T	Post-lesion
76.4249	2	T	Post-lesion
73.4484	6	T	Post-lesion
73.6834	4	T	Post-lesion
72.5496	2	T	Post-lesion
72.242	4	T	Post-lesion
70.1203	3	T	Post-lesion
67.4605	1	T	Post-lesion
67.2045	3	T	Post-lesion
70.2717	1	T	Post-lesion
69.7025	4	T	Post-lesion
66.6485	6	T	Post-lesion
65.6788	2	T	Post-lesion
65.3214	6	T	Post-lesion
67.443	3	T	Post-lesion
67.0865	1	T	Post-lesion
65.876	2	T	Post-lesion
67.509	4	T	Post-lesion
68.143	2	T	Post-lesion
70.3963	3	T	Post-lesion
72.4418	3	T	Post-lesion
69.4277	2	T	Post-lesion
72.712	4	T	Post-lesion
74.7649	1	T	Post-lesion
73.6096	2	T	Post-lesion
72.5472	1	T	Post-lesion
70.5363	3	T	Post-lesion
71.8402	6	T	Post-lesion
71.4528	4	T	Post-lesion
73.3751	3	T	Post-lesion
70.8811	4	T	Post-lesion
70.1683	2	T	Post-lesion
73.1514	6	T	Post-lesion
69.9253	1	T	Post-lesion
71.2784	3	T	Post-lesion
71.3545	6	T	Post-lesion
69.3382	4	T	Post-lesion
71.9586	1	T	Post-lesion
70.12	1	T	Post-lesion
70.5834	6	T	Post-lesion
69.3957	3	T	Post-lesion
69.2258	2	T	Post-lesion
72.7408	4	T	Post-lesion
69.7095	3	T	Post-lesion
68.7665	1	T	Post-lesion
70.0555	2	T	Post-lesion
72.0936	6	T	Post-lesion
69.0999	4	T	Post-lesion
71.5866	2	T	Post-lesion
69.9031	3	T	Post-lesion
65.6531	1	T	Post-lesion
78.431	6	T	Post-lesion
75.6485	4	T	Post-lesion
76.4768	3	T	Post-lesion
75.0328	4	T	Post-lesion
78.409	6	T	Post-lesion
78.0966	4	T	Post-lesion
75.9087	3	T	Post-lesion
76.6044	6	T	Post-lesion
74.0789	3	T	Post-lesion
73.293	4	T	Post-lesion
75.27	4	T	Post-lesion
73.9586	6	T	Post-lesion
72.6208	6	T	Post-lesion
74.2401	4	T	Post-lesion
74.2634	3	T	Post-lesion
69.5907	3	T	Post-lesion
72.2295	4	T	Post-lesion
75.4924	6	T	Post-lesion
74.9757	3	T	Post-lesion
74.972	4	T	Post-lesion
73.2924	6	T	Post-lesion
75.016	6	T	Post-lesion
73.7062	6	T	Post-lesion
72.2988	3	T	Post-lesion
76.5276	4	T	Post-lesion
71.9944	3	T	Post-lesion
72.6313	6	T	Post-lesion

## Sheet: Fig5
	ipsi_lbIPS																			contra_lbIPS
		visual onset (RF in)				visual onset (RF out)					saccade onset (RF in)				saccade onset (RF out)						visual onset (RF in)				visual onset (RF out)					saccade onset (RF in)				saccade onset (RF out)
	time	mean	mean-SE	mean+SE		mean	mean-SE	mean+SE		time	mean	mean-SE	mean+SE		mean	mean-SE	mean+SE			time	mean	mean-SE	mean+SE		mean	mean-SE	mean+SE		time	mean	mean-SE	mean+SE		mean	mean-SE	mean+SE
	-500	12.0511	9.46169	14.6405		14.3692	11.4914	17.2471		-750	16.584	11.831	21.337		17.214	12.6429	21.7852			-500	8.0749	5.87039	10.2794		10.7381	7.98931	13.4869		-750	9.4704	7.23906	11.7017		10.3313	7.86484	12.7978
	-499	12.0301	9.40015	14.66		14.3963	11.5416	17.251		-749	16.5544	11.8278	21.281		17.2122	12.5997	21.8247			-499	8.03261	5.82692	10.2383		10.7632	7.99561	13.5308		-749	9.46701	7.22554	11.7085		10.4305	7.97231	12.8887
	-498	12.0235	9.35003	14.697		14.4245	11.5918	17.2573		-748	16.5188	11.8235	21.2141		17.2002	12.5503	21.8501			-498	7.98364	5.77797	10.1893		10.7863	7.9973	13.5753		-748	9.45867	7.20719	11.7102		10.525	8.07663	12.9735
	-497	12.0313	9.31172	14.7509		14.4541	11.6418	17.2663		-747	16.4776	11.818	21.1371		17.1786	12.4952	21.862			-497	7.92801	5.72375	10.1323		10.8075	7.99475	13.6203		-747	9.44542	7.18391	11.7069		10.6143	8.17705	13.0516
	-496	12.0531	9.28543	14.8207		14.4851	11.6918	17.2783		-746	16.4311	11.8112	21.0511		17.1479	12.4346	21.8612			-496	7.86584	5.66453	10.0671		10.8271	7.98835	13.6658		-746	9.42734	7.15565	11.699		10.6978	8.27295	13.1227
	-495	12.0883	9.27114	14.9054		14.5177	11.7414	17.294		-745	16.3799	11.8029	20.9568		17.1088	12.3691	21.8485			-495	7.79731	5.60062	9.99401		10.8451	7.97853	13.7116		-745	9.40459	7.12247	11.6867		10.7752	8.36379	13.1866
	-494	12.1362	9.26868	15.0037		14.5524	11.7909	17.3138		-744	16.3242	11.7928	20.8556		17.0621	12.2993	21.825			-494	7.72271	5.53236	9.91306		10.8616	7.96577	13.7574		-744	9.37736	7.08445	11.6703		10.8461	8.44911	13.2431
	-493	12.196	9.27765	15.1144		14.5891	11.8399	17.3383		-743	16.2648	11.7809	20.7486		17.0088	12.2257	21.7919			-493	7.6424	5.46019	9.8246		10.8768	7.9505	13.8032		-743	9.34588	7.04179	11.65		10.9104	8.5286	13.2922
	-492	12.2668	9.29752	15.2361		14.6283	11.8885	17.368		-742	16.202	11.7672	20.6369		16.9498	12.1492	21.7504			-492	7.55682	5.38458	9.72907		10.8908	7.93319	13.8484		-742	9.31045	6.99472	11.6262		10.9679	8.60201	13.3338
	-491	12.3474	9.32757	15.3673		14.67	11.9365	17.4035		-741	16.1367	11.7514	20.5219		16.8861	12.0704	21.7018			-491	7.46652	5.30605	9.627		10.9036	7.91427	13.893		-741	9.27137	6.94358	11.5992		11.0187	8.66922	13.3682
	-490	12.4367	9.36698	15.5064		14.7145	11.9837	17.4452		-740	16.0694	11.7339	20.405		16.8189	11.9902	21.6475			-490	7.37212	5.22519	9.51905		10.9153	7.89414	13.9364		-740	9.22902	6.88876	11.5693		11.0629	8.73021	13.3955
	-489	12.5333	9.41481	15.6519		14.7618	12.03	17.4936		-739	16.001	11.7146	20.2874		16.7491	11.9094	21.5888			-489	7.27432	5.14265	9.40598		10.9257	7.87315	13.9783		-739	9.1838	6.83071	11.5369		11.1005	8.78502	13.416
	-488	12.636	9.47004	15.802		14.812	12.0752	17.5489		-738	15.9322	11.694	20.1704		16.678	11.8288	21.5272			-488	7.17389	5.05912	9.28865		10.935	7.85163	14.0184		-738	9.13611	6.76996	11.5023		11.1319	8.83382	13.4301
	-487	12.7434	9.5316	15.9552		14.8651	12.119	17.6112		-737	15.864	11.6725	20.0555		16.6066	11.7493	21.4638			-487	7.07167	4.97536	9.16799		10.943	7.82981	14.0563		-737	9.08644	6.70708	11.4658		11.1575	8.87683	13.4381
	-486	12.8541	9.59837	16.1098		14.9209	12.1613	17.6806		-736	15.7972	11.6505	19.9438		16.5359	11.6718	21.4001			-486	6.96858	4.89214	9.04501		10.9497	7.8079	14.0915		-736	9.03524	6.64271	11.4278		11.1774	8.91435	13.4405
	-485	12.9667	9.66923	16.2642		14.9793	12.2019	17.7568		-735	15.7328	11.6288	19.8368		16.4671	11.5971	21.337			-485	6.86554	4.8103	8.92078		10.9548	7.78603	14.1235		-735	8.98304	6.57751	11.3886		11.1923	8.94674	13.438
	-484	13.0799	9.74307	16.4167		15.04	12.2406	17.8393		-734	15.6719	11.6082	19.7357		16.401	11.5261	21.2759			-484	6.76355	4.7307	8.79641		10.9582	7.76428	14.1521		-734	8.93034	6.5122	11.3485		11.2027	8.97442	13.4309
	-483	13.1923	9.81881	16.5658		15.1025	12.2775	17.9275		-733	15.6155	11.5893	19.6417		16.3386	11.4595	21.2176			-483	6.66361	4.65419	8.67303		10.9596	7.74267	14.1766		-733	8.87769	6.4475	11.3079		11.2089	8.99785	13.42
	-482	13.3028	9.8954	16.7102		15.1664	12.3123	18.0205		-732	15.5647	11.5733	19.556		16.2806	11.3981	21.1631			-482	6.56672	4.58164	8.55179		10.9589	7.72118	14.1966		-732	8.82563	6.38416	11.2671		11.2117	9.01752	13.4058
	-481	13.4101	9.97189	16.8483		15.2313	12.3453	18.1172		-731	15.5205	11.5611	19.4799		16.2279	11.3426	21.1132			-481	6.47388	4.51391	8.43386		10.9556	7.69972	14.2116		-731	8.7747	6.32293	11.2265		11.2115	9.03397	13.389
	-480	13.5131	10.0473	16.9789		15.2964	12.3763	18.2165		-730	15.4841	11.5536	19.4145		16.181	11.2935	21.0685			-480	6.38608	4.45182	8.32035		10.9496	7.67818	14.2211		-730	8.72545	6.26454	11.1864		11.209	9.04774	13.3703
	-479	13.611	10.1209	17.101		15.3613	12.4055	18.317		-729	15.4564	11.5519	19.3609		16.1405	11.2513	21.0296			-479	6.30426	4.39614	8.21238		10.9405	7.65642	14.2246		-729	8.67842	6.20972	11.1471		11.2048	9.05942	13.3502
	-478	13.7027	10.192	17.2134		15.4251	12.433	18.4173		-728	15.4385	11.5568	19.3202		16.1068	11.2164	20.9971			-478	6.22929	4.34758	8.111		10.928	7.63426	14.2218		-728	8.63414	6.15916	11.1091		11.1995	9.06957	13.3295
	-477	13.7876	10.2598	17.3154		15.4874	12.4589	18.5159		-727	15.4313	11.5692	19.2934		16.0803	11.1891	20.9714			-477	6.162	4.30676	8.01723		10.9117	7.61152	14.212		-727	8.5931	6.11351	11.0727		11.1938	9.07878	13.3088
	-476	13.865	10.3238	17.4063		15.5473	12.4833	18.6113		-726	15.4357	11.59	19.2814		16.0612	11.1696	20.9528			-476	6.10311	4.27421	7.93202		10.8914	7.58801	14.1948		-726	8.55577	6.07338	11.0382		11.1882	9.08764	13.2887
	-475	13.9345	10.3836	17.4855		15.6043	12.5063	18.7024		-725	15.4525	11.6197	19.2852		16.0497	11.1578	20.9416			-475	6.05328	4.25032	7.85623		10.8667	7.56356	14.1698		-725	8.5226	6.03931	11.0059		11.1833	9.09669	13.2699
	-474	13.9957	10.4388	17.5527		15.6579	12.5281	18.7877		-724	15.4823	11.6589	19.3056		16.0458	11.1537	20.9379			-474	6.01302	4.23537	7.79066		10.8374	7.53798	14.1367		-724	8.49396	6.01176	10.9762		11.1797	9.1065	13.253
	-473	14.0484	10.4891	17.6077		15.7075	12.5486	18.8663		-723	15.5256	11.708	19.3432		16.0496	11.1571	20.942			-473	5.98275	4.22949	7.73601		10.8031	7.51112	14.0952		-723	8.47018	5.99111	10.9493		11.1781	9.11758	13.2386
	-472	14.0925	10.5344	17.6506		15.7527	12.5681	18.9373		-722	15.5828	11.767	19.3985		16.0608	11.1677	20.9539			-472	5.96277	4.23264	7.69289		10.7639	7.48284	14.0449		-722	8.45154	5.97767	10.9254		11.1788	9.13039	13.2272
	-471	14.1281	10.5747	17.6815		15.7932	12.5864	19.0001		-721	15.6541	11.8361	19.4721		16.0794	11.1851	20.9736			-471	5.95323	4.24466	7.66181		10.7194	7.45306	13.9857		-721	8.43823	5.97164	10.9048		11.1825	9.14539	13.2197
	-470	14.1552	10.6098	17.7007		15.8289	12.6036	19.0543		-720	15.7395	11.9149	19.5642		16.105	11.2088	21.0012			-470	5.95418	4.2652	7.64315		10.6695	7.42169	13.9174		-720	8.43037	5.97312	10.8876		11.1897	9.16295	13.2164
	-469	14.1743	10.6399	17.7087		15.8598	12.6198	19.0998		-719	15.839	12.0032	19.6747		16.1375	11.2384	21.0365			-469	5.96551	4.29381	7.63722		10.6144	7.38869	13.8401		-719	8.42798	5.9821	10.8739		11.2007	9.18338	13.218
	-468	14.1857	10.6652	17.7063		15.8858	12.6349	19.1368		-718	15.952	12.1004	19.8037		16.1763	11.2733	21.0794			-468	5.987	4.32985	7.64414		10.5539	7.35408	13.7538		-718	8.43102	5.99846	10.8636		11.216	9.20694	13.2251
	-467	14.1899	10.6858	17.6941		15.9073	12.6488	19.1658		-717	16.0781	12.2057	19.9506		16.2212	11.3129	21.1296			-467	6.01829	4.37263	7.66394		10.4883	7.31788	13.6587		-717	8.43933	6.02199	10.8567		11.2361	9.23381	13.2383
	-466	14.1875	10.702	17.6731		15.9246	12.6617	19.1874		-716	16.2166	12.3182	20.1149		16.2717	11.3566	21.1867			-466	6.05891	4.42133	7.69648		10.4176	7.28017	13.555		-716	8.45266	6.05235	10.853		11.2611	9.26409	13.2581
	-465	14.1792	10.714	17.6444		15.9381	12.6736	19.2027		-715	16.3664	12.4371	20.2957		16.3271	11.404	21.2503			-465	6.10827	4.47508	7.74147		10.3421	7.24106	13.4432		-715	8.47067	6.08908	10.8523		11.2914	9.29782	13.285
	-464	14.1657	10.7224	17.6091		15.9485	12.6843	19.2126		-714	16.5265	12.5611	20.4918		16.3872	11.4545	21.3198			-464	6.16571	4.53297	7.79846		10.2621	7.20068	13.3236		-714	8.49292	6.13165	10.8542		11.3273	9.33495	13.3196
	-463	14.1478	10.7273	17.5683		15.9564	12.6942	19.2187		-713	16.6954	12.6891	20.7017		16.4512	11.5077	21.3946			-463	6.23045	4.59409	7.86681		10.178	7.15919	13.1968		-713	8.51889	6.17942	10.8584		11.3687	9.37537	13.3621
	-462	14.1263	10.7292	17.5234		15.9626	12.7032	19.2221		-712	16.8718	12.8199	20.9237		16.5185	11.5632	21.4738			-462	6.30165	4.65756	7.94573		10.0901	7.11679	13.0635		-712	8.54797	6.23164	10.8643		11.416	9.4189	13.413
	-461	14.1021	10.7286	17.4757		15.968	12.7115	19.2244		-711	17.054	12.9523	21.1557		16.5886	11.6206	21.5567			-461	6.37841	4.72253	8.03428		9.99899	7.07366	12.9243		-711	8.57946	6.28751	10.8714		11.4689	9.4653	13.4725
	-460	14.0761	10.7257	17.4265		15.9733	12.7194	19.2271		-710	17.2401	13.0848	21.3954		16.6609	11.6798	21.6421			-460	6.45977	4.78821	8.13134		9.90511	7.03004	12.7802		-710	8.61262	6.34614	10.8791		11.5275	9.5143	13.5407
	-459	14.049	10.7209	17.377		15.9794	12.7272	19.2316		-709	17.4284	13.2165	21.6403		16.7347	11.7404	21.729			-459	6.54479	4.85389	8.23569		9.80902	6.98615	12.6319		-709	8.64663	6.4066	10.8867		11.5916	9.56558	13.6175
	-458	14.0217	10.7147	17.3287		15.9872	12.7351	19.2393		-708	17.6168	13.3459	21.8877		16.8093	11.8023	21.8164			-458	6.63245	4.91893	8.34598		9.7113	6.94221	12.4804		-708	8.68065	6.46791	10.8934		11.6609	9.61878	13.7029
	-457	13.995	10.7074	17.2826		15.9974	12.7434	19.2514		-707	17.8033	13.4721	22.1346		16.8841	11.8654	21.9029			-457	6.72179	4.98277	8.46082		9.61255	6.89845	12.3266		-707	8.7138	6.52907	10.8985		11.735	9.67352	13.7966
	-456	13.9697	10.6994	17.24		16.0108	12.7527	19.269		-706	17.9859	13.5938	22.3779		16.9585	11.9296	21.9874			-456	6.81184	5.04493	8.57876		9.51338	6.85511	12.1716		-706	8.74519	6.58906	10.9013		11.8137	9.72944	13.8979
	-455	13.9464	10.6908	17.202		16.0281	12.7633	19.293		-705	18.1624	13.7101	22.6147		17.0318	11.9948	22.0687			-455	6.90166	5.105	8.69833		9.4144	6.81238	12.0164		-705	8.77396	6.64689	10.901		11.8962	9.78615	14.0063
	-454	13.9257	10.6821	17.1694		16.0498	12.7755	19.3241		-704	18.3309	13.8201	22.8417		17.1033	12.0611	22.1456			-454	6.99037	5.16263	8.81812		9.31623	6.77048	11.862		-704	8.79925	6.70158	10.8969		11.9821	9.84324	14.121
	-453	13.9082	10.6734	17.143		16.0763	12.7897	19.3628		-703	18.4894	13.9229	23.0559		17.1725	12.1282	22.2169			-453	7.07713	5.21754	8.93672		9.21947	6.72958	11.7094		-703	8.82023	6.75219	10.8883		12.0706	9.90035	14.2409
	-452	13.8942	10.665	17.1235		16.1079	12.8063	19.4095		-702	18.6359	14.0176	23.2542		17.2389	12.1962	22.2815			-452	7.16118	5.26951	9.05285		9.12471	6.68986	11.5595		-702	8.83617	6.79783	10.8745		12.161	9.95708	14.365
	-451	13.8842	10.657	17.1113		16.1448	12.8254	19.4641		-701	18.7688	14.1036	23.434		17.3018	12.265	22.3386			-451	7.24182	5.31836	9.16527		9.0325	6.65148	11.4135		-701	8.84638	6.83772	10.855		12.2525	10.0131	14.492
	-450	13.8782	10.6496	17.1068		16.187	12.8473	19.5267		-700	18.8864	14.1803	23.5925		17.3608	12.3343	22.3873			-450	7.31844	5.36396	9.27291		8.9434	6.61455	11.2722		-700	8.85026	6.87112	10.8294		12.3442	10.068	14.6204
	-449	13.8764	10.6429	17.1099		16.2344	12.872	19.5969		-699	18.9873	14.2471	23.7274		17.4154	12.4039	22.4269			-449	7.39051	5.40624	9.37479		8.85788	6.57921	11.1365		-699	8.84732	6.89742	10.7972		12.4353	10.1215	14.7491
	-448	13.8788	10.6369	17.1207		16.2869	12.8995	19.6743		-698	19.0702	14.3036	23.8367		17.4653	12.4738	22.4568			-448	7.45761	5.44514	9.47007		8.77641	6.54554	11.0073		-698	8.83718	6.91611	10.7583		12.5248	10.1733	14.8763
	-447	13.8854	10.6318	17.1389		16.344	12.9298	19.7582		-697	19.1341	14.3494	23.9187		17.5101	12.5435	22.4768			-447	7.51937	5.48067	9.55806		8.6994	6.51363	10.8852		-697	8.81959	6.9268	10.7124		12.6119	10.223	15.0007
	-446	13.8958	10.6274	17.1642		16.4054	12.9627	19.8481		-696	19.1782	14.3842	23.9721		17.5496	12.6127	22.4865			-446	7.57554	5.51287	9.63822		8.62723	6.48354	10.7709		-696	8.79442	6.92923	10.6596		12.6956	10.2705	15.1208
	-445	13.9099	10.6239	17.1959		16.4704	12.9979	19.9429		-695	19.2019	14.4079	23.9959		17.5836	12.6811	22.4861			-445	7.62596	5.54179	9.71013		8.5602	6.45533	10.6651		-695	8.76167	6.92327	10.6001		12.7753	10.3155	15.2351
	-444	13.9273	10.6211	17.2334		16.5386	13.0352	20.0419		-694	19.205	14.4203	23.9898		17.612	12.7482	22.4758			-444	7.67053	5.56752	9.77353		8.4986	6.42905	10.5681		-694	8.72147	6.90893	10.534		12.85	10.3577	15.3424
	-443	13.9475	10.619	17.2759		16.6092	13.0742	20.1441		-693	19.1875	14.4214	23.9535		17.6347	12.8137	22.4558			-443	7.70925	5.5902	9.8283		8.44262	6.40471	10.4805		-693	8.67411	6.88634	10.4619		12.9192	10.3971	15.4413
	-442	13.9701	10.6175	17.3226		16.6816	13.1147	20.2484		-692	19.1495	14.4114	23.8876		17.6519	12.877	22.4268			-442	7.74218	5.60995	9.87442		8.39243	6.38234	10.4025		-692	8.61997	6.85577	10.3842		12.9822	10.4336	15.5308
	-441	13.9945	10.6166	17.3724		16.7551	13.1564	20.3539		-691	19.0916	14.3903	23.7928		17.6637	12.9378	22.3896			-441	7.76947	5.62692	9.91202		8.34813	6.36196	10.3343		-691	8.55958	6.81764	10.3015		13.0385	10.467	15.61
	-440	14.0203	10.6161	17.4246		16.8292	13.1989	20.4595		-690	19.0144	14.3586	23.6703		17.6702	12.9955	22.3449			-440	7.79129	5.64126	9.94132		8.30977	6.34355	10.276		-690	8.49358	6.77245	10.2147		13.0877	10.4975	15.678
	-439	14.0469	10.6159	17.478		16.9031	13.2419	20.5642		-689	18.9191	14.3165	23.5216		17.6718	13.0498	22.2938			-439	7.8079	5.65314	9.96266		8.27734	6.32713	10.2276		-689	8.42271	6.72084	10.1246		13.1297	10.5249	15.7344
	-438	14.0738	10.616	17.5317		16.9762	13.2852	20.6672		-688	18.8067	14.2645	23.3489		17.6688	13.1003	22.2374			-438	7.81958	5.66271	9.97645		8.25078	6.31266	10.1889		-688	8.3478	6.66357	10.032		13.1641	10.5494	15.7788
	-437	14.1006	10.6163	17.5848		17.0481	13.3286	20.7675		-687	18.6786	14.2031	23.1542		17.6618	13.1467	22.1768			-437	7.82666	5.67014	9.98318		8.22997	6.30011	10.1598		-687	8.26977	6.60145	9.93809		13.1911	10.5711	15.8111
	-436	14.1267	10.6169	17.6365		17.1182	13.372	20.8644		-686	18.5366	14.133	22.9401		17.6511	13.1887	22.1135			-436	7.82949	5.67556	9.98342		8.21474	6.28944	10.14		-686	8.18958	6.5354	9.84376		13.2108	10.5902	15.8314
	-435	14.1518	10.6177	17.686		17.1862	13.4152	20.9571		-685	18.3821	14.0548	22.7095		17.6374	13.2264	22.0485			-435	7.82843	5.67911	9.97775		8.20489	6.28058	10.1292		-685	8.10824	6.46639	9.7501		13.2233	10.6066	15.8401
	-434	14.1756	10.6188	17.7325		17.2517	13.4581	21.0453		-684	18.2172	13.9693	22.4652		17.6214	13.2596	21.9832			-434	7.82388	5.68093	9.96684		8.20014	6.27344	10.1268		-684	8.02681	6.39543	9.65818		13.2292	10.6207	15.8376
	-433	14.1979	10.6204	17.7755		17.3144	13.5005	21.1284		-683	18.0437	13.8772	22.2102		17.6037	13.2885	21.9189			-433	7.81622	5.68113	9.95131		8.20019	6.2679	10.1325		-683	7.94631	6.32358	9.56904		13.2286	10.6326	15.8247
	-432	14.2186	10.6226	17.8146		17.3742	13.5424	21.206		-682	17.8637	13.7795	21.9478		17.585	13.3134	21.8567			-432	7.80583	5.67981	9.93185		8.2047	6.26384	10.1456		-682	7.8678	6.25187	9.48373		13.2224	10.6423	15.8024
	-431	14.2375	10.6256	17.8494		17.4308	13.5836	21.2781		-681	17.679	13.677	21.6811		17.5662	13.3345	21.7978			-431	7.79309	5.67708	9.9091		8.21327	6.26107	10.1655		-681	7.79227	6.18134	9.4032		13.2109	10.6501	15.7717
	-430	14.2548	10.6297	17.8798		17.4842	13.6239	21.3444		-680	17.4918	13.5706	21.4131		17.548	13.3525	21.7434			-430	7.77836	5.67305	9.88367		8.2255	6.25941	10.1916		-680	7.7207	6.11299	9.32841		13.1948	10.6559	15.7338
	-429	14.2705	10.6353	17.9056		17.5341	13.6632	21.405		-679	17.304	13.4612	21.1468		17.5311	13.3679	21.6944			-429	7.76199	5.66781	9.85618		8.24094	6.25865	10.2232		-679	7.65399	6.04778	9.26019		13.1749	10.6598	15.69
	-428	14.2848	10.6427	17.9269		17.5805	13.7011	21.4599		-678	17.1174	13.3497	20.8851		17.5165	13.3814	21.6517			-428	7.74432	5.66146	9.82717		8.25913	6.25853	10.2597		-678	7.59295	5.98657	9.19933		13.1517	10.6618	15.6416
	-427	14.2981	10.6523	17.944		17.6233	13.7373	21.5093		-677	16.9339	13.2372	20.6306		17.5049	13.3937	21.6161			-427	7.72563	5.65413	9.79712		8.27959	6.25879	10.3004		-677	7.53834	5.93017	9.1465		13.1259	10.6619	15.59
	-426	14.3107	10.6646	17.9569		17.6623	13.7713	21.5533		-676	16.7551	13.1245	20.3857		17.497	13.4056	21.5884			-426	7.70621	5.64594	9.76648		8.30181	6.25915	10.3445		-676	7.49078	5.87926	9.10229		13.0982	10.6599	15.5364
	-425	14.3231	10.6799	17.9662		17.6973	13.8027	21.5919		-675	16.5824	13.0124	20.1524		17.4935	13.4178	21.5692			-425	7.68632	5.63702	9.73562		8.32531	6.25932	10.3913		-675	7.4508	5.83443	9.06717		13.069	10.6558	15.4821
	-424	14.3355	10.6988	17.9722		17.7281	13.8307	21.6254		-674	16.4173	12.902	19.9326		17.4951	13.4312	21.5589			-424	7.66617	5.62751	9.70483		8.34959	6.25898	10.4402		-674	7.41881	5.79612	9.0415		13.0388	10.6495	15.4282
	-423	14.3485	10.7218	17.9753		17.7544	13.8549	21.6539		-673	16.2609	12.794	19.7278		17.5023	13.4464	21.5582			-423	7.64597	5.61756	9.67439		8.37415	6.25785	10.4905		-673	7.3951	5.76468	9.02551		13.0081	10.6406	15.3755
	-422	14.3627	10.7491	17.9762		17.7758	13.8744	21.6772		-672	16.1142	12.6893	19.5391		17.5156	13.464	21.5673			-422	7.6259	5.60734	9.64447		8.39851	6.25562	10.5414		-672	7.37982	5.7403	9.01935		12.977	10.6292	15.3249
	-421	14.3783	10.7814	17.9753		17.7919	13.8884	21.6954		-671	15.978	12.5887	19.3672		17.5354	13.4844	21.5864			-421	7.6061	5.59699	9.61521		8.4222	6.252	10.5924		-671	7.37303	5.72305	9.023		12.9459	10.615	15.2767
	-420	14.396	10.8189	17.973		17.8023	13.8963	21.7082		-670	15.8528	12.4928	19.2128		17.5618	13.508	21.6156			-420	7.58671	5.58668	9.58673		8.44478	6.24673	10.6428		-670	7.37461	5.71289	9.03634		12.9147	10.598	15.2314
	-419	14.416	10.8619	17.97		17.8063	13.8973	21.7154		-669	15.7391	12.4024	19.0757		17.5951	13.535	21.6551			-419	7.56783	5.57656	9.55909		8.46583	6.23956	10.6921		-669	7.38438	5.70962	9.05915		12.8834	10.5779	15.189
	-418	14.4387	10.9108	17.9665		17.8035	13.8905	21.7165		-668	15.6371	12.3182	18.9561		17.635	13.5655	21.7046			-418	7.54956	5.56676	9.53236		8.48494	6.23025	10.7396		-668	7.40201	5.71297	9.09106		12.852	10.5548	15.1491
	-417	14.4644	10.9656	17.9631		17.7931	13.8752	21.711		-667	15.547	12.2406	18.8534		17.6815	13.5991	21.7638			-417	7.53198	5.55741	9.50655		8.50176	6.21862	10.7849		-667	7.42708	5.72254	9.13162		12.82	10.5286	15.1114
	-416	14.4932	11.0264	17.96		17.7746	13.8509	21.6983		-666	15.4686	12.1703	18.7669		17.7341	13.6359	21.8324			-416	7.51517	5.54862	9.48173		8.51595	6.20449	10.8274		-666	7.45907	5.73787	9.18028		12.7872	10.4991	15.0753
	-415	14.5253	11.0932	17.9575		17.7472	13.8169	21.6775		-665	15.4018	12.1076	18.696		17.7924	13.6752	21.9096			-415	7.4992	5.54048	9.45793		8.52722	6.18773	10.8667		-665	7.49739	5.7584	9.23639		12.7532	10.4664	15.0399
	-414	14.5607	11.1657	17.9557		17.7104	13.7728	21.648		-664	15.3463	12.053	18.6395		17.8556	13.7167	21.9946			-414	7.48413	5.53306	9.4352		8.53531	6.16822	10.9024		-664	7.54138	5.78354	9.29922		12.7174	10.4304	15.0044
	-413	14.5993	11.2437	17.9549		17.6635	13.7183	21.6088		-663	15.3016	12.0068	18.5964		17.923	13.7596	22.0864			-413	7.47002	5.52643	9.41362		8.53999	6.14588	10.9341		-663	7.59031	5.81263	9.36799		12.6793	10.3911	14.9676
	-412	14.6409	11.3268	17.955		17.6061	13.653	21.5591		-662	15.2674	11.9693	18.5655		17.9935	13.8034	22.1837			-412	7.45696	5.52064	9.39327		8.54109	6.12066	10.9615		-662	7.64344	5.84501	9.44186		12.6385	10.3483	14.9286
	-411	14.6852	11.4143	17.956		17.5376	13.5771	21.498		-661	15.2432	11.9408	18.5457		18.0662	13.8472	22.2851			-411	7.44501	5.51574	9.37428		8.53843	6.09252	10.9843		-661	7.69998	5.87998	9.51997		12.5941	10.302	14.8862
	-410	14.7318	11.5055	17.958		17.4576	13.4904	21.4248		-660	15.2285	11.9213	18.5358		18.1397	13.8904	22.389			-410	7.43427	5.51179	9.35676		8.53192	6.06146	11.0024		-660	7.75916	5.9169	9.60142		12.5459	10.2522	14.8395
	-409	14.7802	11.5996	17.9609		17.3661	13.3933	21.3388		-659	15.2228	11.9109	18.5346		18.2129	13.9321	22.4937			-409	7.42485	5.50885	9.34086		8.52145	6.02748	11.0154		-659	7.8202	5.95509	9.68532		12.493	10.1987	14.7873
	-408	14.83	11.6955	17.9645		17.2627	13.286	21.2394		-658	15.2255	11.9099	18.541		18.2843	13.9716	22.5971			-408	7.41686	5.50698	9.32675		8.50698	5.99061	11.0234		-658	7.88237	5.99396	9.77078		12.4352	10.1415	14.7289
	-407	14.8805	11.7922	17.9688		17.1477	13.1691	21.1263		-657	15.2361	11.918	18.5542		18.3527	14.0082	22.6972			-407	7.41044	5.50628	9.31461		8.48849	5.95091	11.0261		-657	7.94495	6.03294	9.85697		12.3719	10.0803	14.6634
	-406	14.931	11.8885	17.9736		17.0212	13.0432	20.9992		-656	15.2543	11.9354	18.5733		18.4167	14.0413	22.792			-406	7.40573	5.50685	9.30461		8.46596	5.90842	11.0235		-656	8.0073	6.07154	9.94307		12.3027	10.0153	14.5902
	-405	14.9809	11.9829	17.9788		16.8835	12.9089	20.8581		-655	15.2797	11.9617	18.5976		18.4749	14.0702	22.8795			-405	7.4029	5.50884	9.29697		8.43944	5.86324	11.0156		-655	8.06883	6.10933	10.0283		12.2275	9.94634	14.5087
	-404	15.0293	12.0743	17.9843		16.7353	12.7671	20.7034		-654	15.3117	11.9969	18.6265		18.526	14.0946	22.9574			-404	7.40214	5.5124	9.29187		8.40899	5.81545	11.0025		-654	8.12902	6.14598	10.1121		12.1461	9.87342	14.4187
	-403	15.0756	12.1613	17.9899		16.5772	12.6189	20.5355		-653	15.3502	12.0407	18.6597		18.569	14.114	23.0239			-403	7.40362	5.5177	9.28953		8.37467	5.76517	10.9842		-653	8.18745	6.18122	10.1937		12.0583	9.79659	14.32
	-402	15.1191	12.2426	17.9955		16.4101	12.4651	20.3551		-652	15.3947	12.0926	18.6968		18.6026	14.1281	23.0771			-402	7.40754	5.52492	9.29017		8.33659	5.71253	10.9607		-652	8.24378	6.2149	10.2726		11.9643	9.71592	14.2126
	-401	15.1589	12.3171	18.0008		16.2352	12.307	20.1633		-651	15.445	12.1522	18.7378		18.626	14.1367	23.1154			-401	7.41412	5.53427	9.29398		8.29489	5.65768	10.9321		-651	8.29775	6.24695	10.3486		11.8641	9.63154	14.0967
	-400	15.1946	12.3835	18.0057		16.0535	12.1457	19.9612		-650	15.5008	12.2189	18.7827		18.6385	14.1397	23.1372			-400	7.42357	5.54595	9.30118		8.24971	5.6008	10.8986		-650	8.34922	6.27739	10.4211		11.7581	9.54362	13.9726
	-399	15.2254	12.441	18.0099		15.8664	11.9825	19.7504		-649	15.5618	12.2921	18.8316		18.6393	14.1371	23.1415			-399	7.43606	5.56015	9.31198		8.20123	5.54208	10.8604		-649	8.39813	6.30633	10.4899		11.6466	9.45236	13.8408
	-398	15.2509	12.4889	18.0129		15.6755	11.8186	19.5324		-648	15.6279	12.3709	18.8848		18.6281	14.129	23.1272			-398	7.45181	5.57702	9.32659		8.14964	5.48176	10.8175		-648	8.44451	6.33397	10.5551		11.53	9.358	13.702
	-397	15.2706	12.5266	18.0145		15.4823	11.6553	19.3092		-647	15.6985	12.4546	18.9425		18.6048	14.1156	23.0939			-397	7.47096	5.59673	9.3452		8.09519	5.42007	10.7703		-647	8.48848	6.36058	10.6164		11.4089	9.26077	13.5571
	-396	15.284	12.554	18.0141		15.2883	11.4939	19.0827		-646	15.7735	12.542	19.0051		18.5691	14.0971	23.0412			-396	7.49368	5.61937	9.36799		8.0381	5.3573	10.7189		-646	8.53024	6.3865	10.674		11.2839	9.16096	13.4068
	-395	15.291	12.5708	18.0113		15.0955	11.3358	18.8551		-645	15.8525	12.6322	19.0728		18.5215	14.0738	22.9692			-395	7.52006	5.64501	9.39512		7.97867	5.29375	10.6636		-645	8.57006	6.41211	10.728		11.1555	9.05883	13.2522
	-394	15.2915	12.5775	18.0055		14.9054	11.1821	18.6286		-644	15.935	12.7241	19.1459		18.4621	14.0461	22.8782			-394	7.55019	5.67366	9.42672		7.91719	5.22974	10.6046		-644	8.60827	6.43787	10.7787		11.0246	8.95465	13.0944
	-393	15.2852	12.5742	17.9962		14.7199	11.0342	18.4055		-643	16.0206	12.8165	19.2246		18.3917	14.0144	22.7689			-393	7.58408	5.70527	9.46288		7.85399	5.16563	10.5424		-643	8.64526	6.46424	10.8263		10.8917	8.84869	12.9347
	-392	15.2724	12.5617	17.9831		14.5406	10.8932	18.188		-642	16.1087	12.9084	19.309		18.3107	13.9791	22.6424			-392	7.6217	5.73974	9.50365		7.78943	5.10178	10.4771		-642	8.68144	6.49169	10.8712		10.7576	8.74119	12.774
	-391	15.2531	12.5406	17.9657		14.3693	10.7602	17.9785		-641	16.1987	12.9986	19.3988		18.2202	13.9407	22.4997			-391	7.66295	5.77691	9.54899		7.72388	5.03856	10.4092		-641	8.71728	6.5207	10.9139		10.623	8.6324	12.6137
	-390	15.2277	12.5117	17.9437		14.2076	10.6361	17.7791		-640	16.29	13.0861	19.4938		18.121	13.8995	22.3425			-390	7.70769	5.81656	9.59882		7.65774	4.97637	10.3391		-640	8.75324	6.55175	10.9547		10.4886	8.52254	12.4548
	-389	15.1965	12.4759	17.917		14.0571	10.522	17.5921		-639	16.3818	13.17	19.5935		18.0141	13.8559	22.1723			-389	7.75569	5.85841	9.65296		7.59142	4.9156	10.2672		-639	8.78977	6.58527	10.9943		10.3551	8.41186	12.2984
	-388	15.1599	12.4341	17.8857		13.919	10.4187	17.4192		-638	16.4734	13.2495	19.6972		17.9007	13.8103	21.9911			-388	7.80663	5.90213	9.71113		7.52535	4.85664	10.194		-638	8.82735	6.62165	11.033		10.223	8.3006	12.1455
	-387	15.1185	12.3872	17.8499		13.7946	10.3267	17.2625		-637	16.5639	13.3239	19.8039		17.7819	13.763	21.8007			-387	7.86015	5.94734	9.77295		7.45995	4.79988	10.12		-637	8.86641	6.66126	11.0716		10.093	8.18904	11.9969
	-386	15.073	12.3359	17.8101		13.6851	10.2467	17.1235		-636	16.6525	13.3925	19.9125		17.6587	13.7142	21.6032			-386	7.91579	5.99363	9.83795		7.39568	4.74569	10.0457		-636	8.90736	6.70436	11.1104		9.96545	8.07747	11.8534
	-385	15.0239	12.281	17.7668		13.5912	10.1789	17.0035		-635	16.7384	13.455	20.0218		17.5323	13.664	21.4006			-385	7.97305	6.04054	9.90555		7.33297	4.69441	9.97152		-635	8.95055	6.75118	11.1499		9.84092	7.96623	11.7156
	-384	14.9719	12.2231	17.7207		13.5137	10.1237	16.9037		-634	16.8207	13.5111	20.1303		17.4037	13.6125	21.1949			-384	8.03132	6.08759	9.97505		7.27223	4.64639	9.89807		-634	8.99632	6.80185	11.1908		9.71977	7.85573	11.5838
	-383	14.9178	12.1628	17.6728		13.4531	10.0812	16.825		-633	16.8986	13.5606	20.2366		17.274	13.5597	20.9882			-383	8.08997	6.13427	10.0457		7.21388	4.60192	9.82584		-633	9.04492	6.85644	11.2334		9.60236	7.74639	11.4583
	-382	14.8623	12.1006	17.6239		13.4094	10.0511	16.7677		-632	16.9712	13.6032	20.3392		17.1439	13.5056	20.7823			-382	8.14828	6.18006	10.1165		7.1583	4.56127	9.75534		-632	9.09656	6.91494	11.2782		9.48898	7.6387	11.3393
	-381	14.806	12.0369	17.5752		13.3827	10.0332	16.7323		-631	17.0379	13.6391	20.4367		17.0145	13.45	20.5789			-381	8.20553	6.22441	10.1866		7.10585	4.52467	9.68703		-631	9.15138	6.97726	11.3255		9.37988	7.53318	11.2266
	-380	14.7497	11.9718	17.5277		13.3728	10.0272	16.7184		-630	17.0979	13.6682	20.5277		16.8862	13.3929	20.3796			-380	8.26093	6.26679	10.2551		7.05683	4.49231	9.62135		-630	9.20947	7.04323	11.3757		9.27526	7.43039	11.1201
	-379	14.6941	11.9056	17.4826		13.3791	10.0325	16.7256		-629	17.1507	13.6904	20.611		16.7599	13.334	20.1857			-379	8.31369	6.30664	10.3207		7.01151	4.46433	9.55869		-629	9.27084	7.11263	11.429		9.1753	7.33088	11.0197
	-378	14.6397	11.8385	17.441		13.4008	10.0483	16.7532		-628	17.1957	13.706	20.6855		16.6359	13.2733	19.9985			-378	8.36302	6.34343	10.3826		6.97011	4.44083	9.49939		-628	9.33544	7.18517	11.4857		9.08016	7.23521	10.9251
	-377	14.5871	11.7705	17.4036		13.4369	10.0739	16.8		-627	17.2326	13.7149	20.7503		16.5147	13.2105	19.8189			-377	8.40814	6.37662	10.4396		6.93279	4.42185	9.44373		-627	9.40317	7.26052	11.5458		8.98996	7.14394	10.836
	-376	14.5367	11.7019	17.3715		13.4864	10.1082	16.8646		-626	17.261	13.7172	20.8047		16.3966	13.1456	19.6476			-376	8.44828	6.40573	10.4908		6.89966	4.40739	9.39192		-626	9.47388	7.3383	11.6095		8.90485	7.05756	10.7521
	-375	14.4889	11.6327	17.3452		13.5478	10.1503	16.9452		-625	17.2807	13.713	20.8484		16.2818	13.0785	19.485			-375	8.48273	6.43026	10.5352		6.87075	4.39739	9.3441		-625	9.54736	7.41811	11.6766		8.82493	6.97657	10.6733
	-374	14.4441	11.563	17.3251		13.6195	10.1991	17.0398		-624	17.2917	13.7023	20.8811		16.1704	13.0092	19.3316			-374	8.51084	6.44977	10.5719		6.84604	4.39175	9.30033		-624	9.62335	7.49952	11.7472		8.75034	6.90137	10.5993
	-373	14.4023	11.4931	17.3115		13.6998	10.2532	17.1464		-623	17.2941	13.6853	20.9029		16.0626	12.9378	19.1875			-373	8.53204	6.46386	10.6002		6.82544	4.39029	9.26059		-623	9.70159	7.5821	11.8211		8.6812	6.83232	10.5301
	-372	14.3638	11.4231	17.3045		13.7871	10.3117	17.2625		-622	17.288	13.6621	20.9139		15.9585	12.8643	19.0526			-372	8.54582	6.4722	10.6194		6.80881	4.3928	9.22482		-622	9.78174	7.6654	11.8981		8.61765	6.76972	10.4656
	-371	14.3286	11.3534	17.3037		13.8793	10.3731	17.3856		-621	17.2737	13.6326	20.9147		15.8579	12.789	18.9269			-371	8.5518	6.47451	10.6291		6.79594	4.39902	9.19286		-621	9.86349	7.749	11.978		8.55984	6.71379	10.4059
	-370	14.2965	11.2842	17.3088		13.9747	10.4364	17.5131		-620	17.2514	13.5972	20.9057		15.7611	12.7121	18.81			-370	8.5497	6.47058	10.6288		6.78657	4.40864	9.16449		-620	9.94647	7.83247	12.0605		8.50794	6.6647	10.3512
	-369	14.2675	11.2158	17.3192		14.0714	10.5003	17.6425		-619	17.2218	13.556	20.8876		15.6679	12.634	18.7019			-369	8.53936	6.46029	10.6184		6.78038	4.42132	9.13945		-619	10.0303	7.91541	12.1452		8.46209	6.62254	10.3016
	-368	14.2413	11.1484	17.3341		14.1674	10.5637	17.7712		-618	17.1852	13.5091	20.8614		15.5785	12.5548	18.6022			-368	8.52075	6.44359	10.5979		6.77704	4.43667	9.11741		-618	10.1147	7.99745	12.2319		8.42246	6.58735	10.2576
	-367	14.2175	11.0824	17.3527		14.2612	10.6257	17.8967		-617	17.1424	13.457	20.8277		15.4929	12.475	18.5107			-367	8.49398	6.42053	10.5674		6.77614	4.45427	9.09802		-617	10.1992	8.07824	12.3202		8.38921	6.5591	10.2193
	-366	14.1959	11.018	17.3739		14.351	10.6852	18.0167		-616	17.0937	13.3998	20.7876		15.4111	12.395	18.4273			-366	8.45926	6.39125	10.5273		6.77729	4.47371	9.08087		-616	10.2836	8.15747	12.4097		8.3625	6.53772	10.1873
	-365	14.176	10.9555	17.3966		14.4353	10.7416	18.129		-615	17.04	13.3381	20.7419		15.3335	12.3152	18.3518			-365	8.41698	6.35601	10.4779		6.78005	4.49453	9.06556		-615	10.3675	8.23484	12.5001		8.34245	6.52309	10.1618
	-364	14.1574	10.8949	17.4199		14.513	10.7942	18.2318		-614	16.9819	13.2723	20.6914		15.2601	12.2359	18.2842			-364	8.3676	6.31513	10.4201		6.78398	4.51631	9.05165		-614	10.4505	8.31014	12.5909		8.32918	6.51503	10.1433
	-363	14.1396	10.8364	17.4427		14.5829	10.8424	18.3234		-613	16.9199	13.2029	20.6369		15.1912	12.1578	18.2246			-363	8.31176	6.26904	10.3545		6.78867	4.53862	9.03872		-613	10.5325	8.38317	12.6818		8.32278	6.51338	10.1322
	-362	14.122	10.78	17.4639		14.6443	10.886	18.4027		-612	16.8548	13.1305	20.5792		15.1271	12.0811	18.1731			-362	8.25017	6.21825	10.2821		6.7937	4.56104	9.02635		-612	10.6131	8.45376	12.7725		8.32328	6.5179	10.1287
	-361	14.1042	10.7258	17.4826		14.6966	10.9247	18.4685		-611	16.7872	13.0556	20.5188		15.0681	12.0065	18.1297			-361	8.18364	6.16336	10.2039		6.79867	4.58321	9.01414		-611	10.6922	8.52182	12.8626		8.33071	6.52838	10.133
	-360	14.0858	10.6737	17.4979		14.7394	10.9585	18.5204		-610	16.7176	12.9788	20.4564		15.0146	11.9345	18.0948			-360	8.11308	6.10505	10.1211		6.80325	4.60477	9.00172		-610	10.7695	8.58729	12.9518		8.34502	6.54456	10.1455
	-359	14.0662	10.6235	17.509		14.7729	10.9876	18.5582		-609	16.6466	12.9009	20.3923		14.9671	11.8657	18.0685			-359	8.03946	6.04404	10.0349		6.8071	4.62545	8.98876		-609	10.845	8.65016	13.0398		8.36613	6.56621	10.1661
	-358	14.0452	10.5751	17.5153		14.7971	11.0122	18.582		-608	16.5746	12.8224	20.3269		14.9258	11.8006	18.0511			-358	7.96382	5.98111	9.94652		6.81	4.64501	8.97498		-608	10.9184	8.71046	13.1264		8.39393	6.59307	10.1948
	-357	14.0223	10.5284	17.5163		14.8127	11.0328	18.5926		-607	16.5022	12.7439	20.2604		14.8913	11.7399	18.0427			-357	7.88719	5.91709	9.8573		6.81172	4.66327	8.96018		-607	10.9898	8.76829	13.2112		8.42823	6.6249	10.2316
	-356	13.9974	10.4831	17.5117		14.8203	11.0498	18.5907		-606	16.4296	12.6661	20.1931		14.864	11.6844	18.0436			-356	7.81068	5.85281	9.76854		6.81216	4.68011	8.94421		-606	11.059	8.82377	13.2942		8.46883	6.66146	10.2762
	-355	13.9701	10.439	17.5011		14.8208	11.0639	18.5778		-605	16.3572	12.5894	20.1251		14.8442	11.6346	18.0538			-355	7.73533	5.78914	9.68152		6.81125	4.69549	8.92701		-605	11.1261	8.87705	13.3751		8.51546	6.7025	10.3284
	-354	13.9404	10.396	17.4848		14.8155	11.0757	18.5553		-604	16.2854	12.5143	20.0564		14.8324	11.5914	18.0735			-354	7.66221	5.72692	9.59751		6.80903	4.70943	8.90862		-604	11.191	8.92835	13.4537		8.56783	6.74778	10.3879
	-353	13.9082	10.3538	17.4626		14.8055	11.0859	18.525		-603	16.2142	12.4414	19.987		14.829	11.5554	18.1025			-353	7.59233	5.66697	9.51769		6.80558	4.722	8.88915		-603	11.254	8.97788	13.5301		8.62563	6.79705	10.4542
	-352	13.8736	10.3122	17.4351		14.7922	11.0954	18.4891		-602	16.144	12.371	19.917		14.8341	11.5273	18.1408			-352	7.52664	5.61009	9.44319		6.80109	4.73335	8.86883		-602	11.3149	9.02589	13.604		8.68852	6.85008	10.527
	-351	13.8369	10.2712	17.4025		14.7772	11.1048	18.4496		-601	16.075	12.3036	19.8463		14.848	11.5077	18.1883			-351	7.46603	5.55701	9.37505		6.79583	4.74368	8.84799		-601	11.3741	9.07264	13.6755		8.75614	6.90661	10.6057
	-350	13.7981	10.2306	17.3656		14.7618	11.1148	18.4087		-600	16.0072	12.2393	19.775		14.871	11.4973	18.2446			-350	7.41129	5.5084	9.31418		6.79014	4.75324	8.82704		-600	11.4316	9.11838	13.7447		8.82814	6.96638	10.6899
	-349	13.7577	10.1904	17.3249		14.7475	11.1262	18.3687		-599	15.9408	12.1786	19.703		14.903	11.4965	18.3095			-349	7.36312	5.46486	9.26138		6.78442	4.76232	8.80651		-599	11.4875	9.16337	13.8117		8.90417	7.02914	10.7792
	-348	13.7161	10.1507	17.2815		14.7357	11.1395	18.3319		-598	15.876	12.1218	19.6303		14.9442	11.5057	18.3826			-348	7.32212	5.42687	9.21736		6.77915	4.77128	8.78703		-598	11.5422	9.20785	13.8765		8.98388	7.09464	10.8731
	-347	13.6737	10.1113	17.236		14.7277	11.1554	18.3001		-597	15.813	12.0691	19.557		14.9943	11.5252	18.4634			-347	7.28875	5.39485	9.18265		6.77488	4.78048	8.76929		-597	11.5957	9.25203	13.9394		9.06696	7.1626	10.9713
	-346	13.6311	10.0726	17.1897		14.7248	11.1743	18.2753		-596	15.752	12.0207	19.4832		15.0534	11.5552	18.5515			-346	7.26338	5.36906	9.15769		6.7722	4.79034	8.75406		-596	11.6484	9.29611	14.0007		9.15311	7.2328	11.0734
	-345	13.589	10.0347	17.1433		14.728	11.1967	18.2592		-595	15.6931	11.977	19.4091		15.121	11.5957	18.6463			-345	7.24622	5.34967	9.14277		6.77173	4.80127	8.74218		-595	11.7004	9.34024	14.0606		9.24205	7.30497	11.1791
	-344	13.5479	9.99779	17.0981		14.7381	11.223	18.2532		-594	15.6366	11.9383	19.3349		15.1968	11.6466	18.7471			-344	7.23739	5.33672	9.13806		6.77413	4.81374	8.73453		-594	11.752	9.38454	14.1194		9.33356	7.37891	11.2882
	-343	13.5086	9.96227	17.0549		14.7557	11.2533	18.2581		-593	15.5828	11.9048	19.2609		15.2805	11.7075	18.8534			-343	7.23686	5.33011	9.1436		6.78009	4.8282	8.73198		-593	11.8034	9.42907	14.1776		9.42742	7.45439	11.4005
	-342	13.4717	9.92848	17.0149		14.7814	11.2879	18.2748		-592	15.5322	11.877	19.1874		15.3714	11.7782	18.9645			-342	7.24448	5.32964	9.15932		6.79028	4.84512	8.73544		-592	11.8547	9.47387	14.2356		9.52349	7.53126	11.5157
	-341	13.4379	9.89683	16.9789		14.8153	11.3269	18.3036		-591	15.485	11.8551	19.1149		15.4688	11.858	19.0797			-341	7.25999	5.33496	9.18503		6.80538	4.86496	8.74579		-591	11.9063	9.51893	14.2936		9.62161	7.60933	11.6339
	-340	13.4078	9.86778	16.9477		14.8574	11.3703	18.3445		-590	15.4417	11.8395	19.0439		15.5722	11.9462	19.1982			-340	7.28303	5.34563	9.22044		6.82604	4.88821	8.76387		-590	11.9582	9.56418	14.3523		9.72168	7.6885	11.7549
	-339	13.382	9.84182	16.9222		14.9075	11.4179	18.3972		-589	15.4029	11.8307	18.9751		15.6807	12.0421	19.3193			-339	7.31313	5.36109	9.26517		6.85288	4.91531	8.79046		-589	12.0107	9.60954	14.4118		9.82362	7.76868	11.8786
	-338	13.3612	9.81942	16.903		14.9653	11.4695	18.4611		-588	15.369	11.8289	18.9091		15.7935	12.1447	19.4422			-338	7.34973	5.38073	9.31874		6.88648	4.94672	8.82624		-588	12.0638	9.65487	14.4727		9.92735	7.84979	12.0049
	-337	13.3458	9.80107	16.8905		15.03	11.5248	18.5352		-587	15.3407	11.8345	18.8469		15.9096	12.2531	19.5661			-337	7.3922	5.40382	9.38058		6.92734	4.98287	8.87181		-587	12.1176	9.70003	14.5352		10.0328	7.9318	12.1339
	-336	13.3363	9.78726	16.8853		15.101	11.5834	18.6185		-586	15.3186	11.848	18.7891		16.0281	12.366	19.6902			-336	7.43985	5.42963	9.45006		6.97592	5.02417	8.92767		-586	12.1723	9.74484	14.5997		10.14	8.01472	12.2653
	-335	13.3329	9.77841	16.8874		15.1772	11.6447	18.7097		-585	15.3032	11.8696	18.7368		16.148	12.4824	19.8136			-335	7.49191	5.45738	9.52644		7.03257	5.07099	8.99416		-585	12.2277	9.78911	14.6664		10.2488	8.09853	12.3991
	-334	13.3361	9.77495	16.8972		15.2577	11.7081	18.8073		-584	15.2952	11.8995	18.6909		16.2683	12.6011	19.9356			-334	7.54762	5.48629	9.60894		7.09759	5.12366	9.07152		-584	12.284	9.83266	14.7354		10.3592	8.18327	12.5351
	-333	13.3459	9.77719	16.9145		15.3413	11.7728	18.9098		-583	15.2953	11.9381	18.6525		16.3881	12.7208	20.0554			-333	7.60615	5.51559	9.69671		7.17116	5.18248	9.15984		-583	12.3411	9.87531	14.807		10.4711	8.26895	12.6732
	-332	13.3624	9.78542	16.9393		15.4269	11.8381	19.0156		-582	15.3041	11.9855	18.6227		16.5062	12.8404	20.1721			-332	7.66668	5.54454	9.78882		7.25337	5.24766	9.25907		-582	12.399	9.91688	14.8811		10.5843	8.35559	12.813
	-331	13.3856	9.79984	16.9713		15.5132	11.9032	19.1232		-581	15.3221	12.0418	18.6024		16.6218	12.9587	20.2849			-331	7.72841	5.57248	9.88433		7.34421	5.31939	9.36903		-581	12.4575	9.95723	14.9577		10.6987	8.44317	12.9543
	-330	13.4154	9.82057	17.0102		15.599	11.967	19.231		-580	15.3499	12.107	18.5927		16.7339	13.0745	20.3933			-330	7.79051	5.59879	9.98223		7.44357	5.39774	9.48941		-580	12.5165	9.99623	15.0368		10.8142	8.53166	13.0967
	-329	13.4516	9.84765	17.0556		15.6832	12.0288	19.3376		-579	15.3878	12.1811	18.5946		16.8416	13.1868	20.4964			-329	7.85222	5.62294	10.0815		7.55125	5.48273	9.61978		-579	12.576	10.0338	15.1182		10.9304	8.62099	13.2399
	-328	13.494	9.88103	17.107		15.7646	12.0877	19.4415		-578	15.4364	12.2639	18.609		16.9441	13.2945	20.5937			-328	7.91279	5.64449	10.1811		7.66695	5.57427	9.75962		-578	12.6359	10.0698	15.2019		11.0472	8.71103	13.3834
	-327	13.5422	9.92057	17.1639		15.8422	12.1429	19.5414		-577	15.496	12.3552	18.6367		17.0407	13.3967	20.6846			-327	7.97151	5.66307	10.2799		7.79025	5.67221	9.9083		-577	12.6959	10.1044	15.2875		11.1642	8.80162	13.5268
	-326	13.5958	9.96607	17.2255		15.915	12.1937	19.6364		-576	15.5666	12.4549	18.6784		17.1306	13.4926	20.7686			-326	8.02774	5.67842	10.3771		7.92068	5.77625	10.0651		-576	12.7562	10.1375	15.3749		11.2811	8.89253	13.6697
	-325	13.6543	10.0172	17.2914		15.9823	12.2393	19.7253		-575	15.6485	12.5624	18.7346		17.2134	13.5815	20.8454			-325	8.08088	5.69037	10.4714		8.05765	5.88604	10.2293		-575	12.8165	10.1691	15.4638		11.3975	8.98347	13.8115
	-324	13.7172	10.0737	17.3608		16.0433	12.2793	19.8073		-574	15.7416	12.6775	18.8058		17.2887	13.6627	20.9146			-324	8.1304	5.6988	10.562		8.20053	6.00111	10.4		-574	12.8768	10.1995	15.554		11.513	9.07411	13.9518
	-323	13.784	10.1351	17.433		16.0975	12.3132	19.8818		-573	15.8459	12.7997	18.892		17.356	13.736	20.976			-323	8.17584	5.7037	10.648		8.34861	6.1209	10.5763		-573	12.9371	10.2288	15.6454		11.6271	9.16404	14.0901
	-322	13.8542	10.2008	17.5075		16.1444	12.3406	19.9482		-572	15.961	12.9286	18.9934		17.4152	13.8008	21.0295			-322	8.21678	5.7051	10.7285		8.50112	6.24475	10.7575		-572	12.9975	10.2572	15.7377		11.7393	9.25284	14.2258
	-321	13.927	10.2705	17.5835		16.1838	12.3613	20.0064		-571	16.0867	13.0636	19.1098		17.4661	13.8571	21.075			-321	8.25291	5.7031	10.8027		8.65723	6.37193	10.9425		-571	13.0579	10.2851	15.8308		11.8494	9.34004	14.3587
	-320	14.0019	10.3435	17.6603		16.2156	12.3753	20.056		-570	16.2224	13.2042	19.2407		17.5087	13.9048	21.1127			-320	8.28393	5.69785	10.87		8.81609	6.50162	11.1306		-570	13.1186	10.3127	15.9245		11.9567	9.42514	14.4882
	-319	14.0784	10.4192	17.7375		16.2399	12.3825	20.0972		-569	16.3677	13.3498	19.3857		17.5433	13.944	21.1426			-319	8.30966	5.68952	10.9298		8.97682	6.63293	11.3207		-569	13.1797	10.3404	16.0189		12.0608	9.50765	14.614
	-318	14.1557	10.497	17.8144		16.2566	12.3831	20.1302		-568	16.5219	13.4999	19.5438		17.5699	13.9748	21.1649			-318	8.32994	5.6783	10.9816		9.1385	6.76493	11.5121		-568	13.2413	10.3687	16.1139		12.1614	9.58707	14.7358
	-317	14.2333	10.5762	17.8904		16.2662	12.3771	20.1553		-567	16.6842	13.654	19.7143		17.5888	13.9976	21.18			-317	8.34467	5.66442	11.0249		9.30022	6.89664	11.7038		-567	13.3038	10.398	16.2095		12.2581	9.66295	14.8532
	-316	14.3106	10.6562	17.965		16.269	12.365	20.173		-566	16.8537	13.8114	19.8961		17.6005	14.0128	21.1882			-316	8.35383	5.64809	11.0596		9.46104	7.02702	11.8951		-566	13.3674	10.4289	16.3058		12.3505	9.73487	14.9661
	-315	14.387	10.7362	18.0377		16.2654	12.3468	20.184		-565	17.0296	13.9715	20.0878		17.6054	14.0209	21.1898			-315	8.35743	5.62955	11.0853		9.62006	7.15506	12.0851		-565	13.4324	10.4617	16.403		12.4383	9.80245	15.0741
	-314	14.4618	10.8156	18.1081		16.256	12.3231	20.189		-564	17.211	14.1337	20.2883		17.6039	14.0224	21.1853			-314	8.35553	5.609	11.1021		9.77637	7.27972	12.273		-564	13.4991	10.4972	16.5011		12.5213	9.86541	15.1772
	-313	14.5345	10.8936	18.1755		16.2415	12.2941	20.1888		-563	17.3968	14.2974	20.4961		17.5966	14.018	21.1752			-313	8.34824	5.58666	11.1098		9.92908	7.39996	12.4582		-563	13.568	10.5357	16.6004		12.5993	9.92356	15.2751
	-312	14.6046	10.9695	18.2397		16.2222	12.2601	20.1844		-562	17.5859	14.4622	20.7096		17.5841	14.0084	21.1598			-312	8.33569	5.56271	11.1087		10.0773	7.51479	12.6399		-562	13.6394	10.5779	16.701		12.6723	9.97678	15.3678
	-311	14.6714	11.0426	18.3001		16.1991	12.2214	20.1767		-561	17.7773	14.6273	20.9274		17.5669	13.9941	21.1397			-311	8.31808	5.53734	11.0988		10.2203	7.62323	12.8174		-561	13.7137	10.6243	16.8031		12.7402	10.0251	15.4553
	-310	14.7343	11.1123	18.3563		16.1725	12.1784	20.1667		-560	17.9699	14.7922	21.1476		17.5456	13.9759	21.1153			-310	8.29562	5.5107	11.0805		10.3572	7.72438	12.99		-560	13.7911	10.6753	16.9069		12.8029	10.0685	15.5374
	-309	14.7928	11.1778	18.4079		16.1433	12.1314	20.1552		-559	18.1626	14.9564	21.3689		17.5208	13.9545	21.087			-309	8.26858	5.48294	11.0542		10.4873	7.81737	13.1572		-559	13.8721	10.7315	17.0127		12.8607	10.1073	15.6142
	-308	14.8464	11.2385	18.4544		16.1119	12.0805	20.1432		-558	18.3543	15.1194	21.5893		17.4929	13.9305	21.0553			-308	8.23723	5.45419	11.0203		10.6099	7.90142	13.3184		-558	13.9569	10.7933	17.1205		12.9136	10.1417	15.6856
	-307	14.8945	11.2937	18.4953		16.0788	12.0261	20.1315		-557	18.544	15.2805	21.8074		17.4625	13.9045	21.0205			-307	8.20191	5.42457	10.9792		10.7244	7.97582	13.473		-557	14.0457	10.8609	17.2306		12.9619	10.172	15.7518
	-306	14.9366	11.343	18.5302		16.0445	11.9683	20.1207		-556	18.7304	15.4394	22.0214		17.43	13.8771	20.9829			-306	8.16297	5.39419	10.9318		10.8303	8.03997	13.6206		-556	14.1389	10.9349	17.3429		13.0058	10.1989	15.8128
	-305	14.9721	11.3857	18.5586		16.0093	11.9073	20.1114		-555	18.9126	15.5954	22.2298		17.3958	13.8487	20.943			-305	8.12082	5.36317	10.8785		10.9269	8.09333	13.7605		-555	14.2364	11.0153	17.4576		13.0457	10.2226	15.8687
	-304	15.0007	11.4215	18.5799		15.9736	11.8433	20.104		-554	19.0896	15.7481	22.431		17.3603	13.8198	20.9009			-304	8.07588	5.3316	10.8202		11.014	8.1355	13.8924		-554	14.3385	11.1024	17.5746		13.0817	10.2438	15.9196
	-303	15.0218	11.4499	18.5938		15.9375	11.7764	20.0987		-553	19.2602	15.8969	22.6236		17.3238	13.7908	20.8568			-303	8.02863	5.29961	10.7576		11.0911	8.16615	14.016		-553	14.4452	11.1964	17.6941		13.1143	10.263	15.9656
	-302	15.0351	11.4705	18.5997		15.9012	11.707	20.0954		-552	19.4237	16.0411	22.8063		17.2865	13.7619	20.8111			-302	7.97956	5.26733	10.6918		11.1579	8.1851	14.1307		-552	14.5564	11.2972	17.8157		13.1439	10.2807	16.007
	-301	15.0402	11.4832	18.5972		15.8645	11.6351	20.0939		-551	19.579	16.1803	22.9776		17.2486	13.7335	20.7638			-301	7.92923	5.23491	10.6235		11.2143	8.19225	14.2364		-551	14.6722	11.4048	17.9395		13.1707	10.2975	16.044
	-300	15.0369	11.4879	18.586		15.8274	11.5609	20.094		-550	19.7252	16.3137	23.1366		17.2103	13.7055	20.7151			-300	7.8782	5.2025	10.5539		11.2602	8.18762	14.3328		-550	14.7923	11.5193	18.0653		13.1952	10.3138	16.0767
	-299	15.0249	11.4843	18.5655		15.7898	11.4848	20.0949		-549	19.8615	16.4407	23.2823		17.1716	13.6782	20.6651			-299	7.8271	5.17029	10.4839		11.2955	8.17135	14.4197		-549	14.9167	11.6405	18.193		13.2177	10.33	16.1054
	-298	15.0042	11.4727	18.5357		15.7514	11.4069	20.0959		-548	19.9871	16.5605	23.4136		17.1327	13.6515	20.6138			-298	7.77656	5.1385	10.4146		11.3203	8.14371	14.4969		-548	15.0452	11.7682	18.3222		13.2386	10.3467	16.1304
	-297	14.9746	11.4531	18.4962		15.7118	11.3276	20.0961		-547	20.1012	16.6724	23.5301		17.0935	13.6255	20.5614			-297	7.72725	5.10737	10.3471		11.3347	8.10505	14.5644		-547	15.1776	11.9022	18.453		13.258	10.3639	16.1521
	-296	14.9363	11.4257	18.4469		15.6707	11.247	20.0945		-546	20.2033	16.7756	23.631		17.054	13.6001	20.508			-296	7.67986	5.07716	10.2826		11.3389	8.05584	14.622		-546	15.3136	12.0422	18.5849		13.2763	10.382	16.1707
	-295	14.8894	11.3909	18.388		15.6277	11.1655	20.0899		-545	20.2926	16.8692	23.7161		17.0144	13.5752	20.4535			-295	7.6351	5.04818	10.222		11.3332	7.99665	14.6698		-545	15.4531	12.1881	18.7181		13.2937	10.401	16.1865
	-294	14.8342	11.3489	18.3195		15.5823	11.0835	20.0811		-544	20.3688	16.9525	23.785		16.9745	13.5508	20.3982			-294	7.59367	5.02075	10.1666		11.318	7.92815	14.7078		-544	15.5958	12.3394	18.8523		13.3104	10.421	16.1999
	-293	14.771	11.3004	18.2417		15.5341	11.0012	20.0669		-543	20.4312	17.0247	23.8378		16.9343	13.5267	20.342			-293	7.55629	4.9952	10.1174		11.2936	7.85108	14.7362		-543	15.7417	12.4959	18.9874		13.3266	10.442	16.2112
	-292	14.7004	11.2458	18.1549		15.4826	10.9189	20.0462		-542	20.4797	17.085	23.8744		16.8939	13.5028	20.285			-292	7.52363	4.97188	10.0754		11.2606	7.76628	14.755		-542	15.8905	12.6573	19.1237		13.3422	10.4637	16.2206
	-291	14.6228	11.1858	18.0599		15.4274	10.837	20.0178		-541	20.514	17.1329	23.8952		16.8533	13.479	20.2275			-291	7.49638	4.95118	10.0416		11.2196	7.67463	14.7646		-541	16.0422	12.8232	19.2612		13.3574	10.4862	16.2286
	-290	14.539	11.1209	17.9571		15.3682	10.7558	19.9805		-540	20.534	17.1676	23.9004		16.8124	13.4554	20.1695			-290	7.47517	4.93344	10.0169		11.1711	7.57708	14.765		-540	16.1968	12.9934	19.4002		13.3721	10.5089	16.2353
	-289	14.4497	11.0518	17.8476		15.3045	10.6755	19.9335		-539	20.5397	17.1888	23.8906		16.7715	13.4317	20.1112			-289	7.46059	4.91904	10.0021		11.1157	7.47463	14.7568		-539	16.3542	13.1675	19.5409		13.3864	10.5318	16.241
	-288	14.3557	10.9792	17.7321		15.2363	10.5965	19.876		-538	20.5312	17.196	23.8664		16.7305	13.408	20.0529			-288	7.45317	4.90832	9.99803		11.0542	7.36829	14.74		-538	16.5147	13.3453	19.684		13.4001	10.5544	16.2458
	-287	14.2579	10.9038	17.6119		15.1632	10.5191	19.8073		-537	20.5089	17.1892	23.8286		16.6896	13.3843	19.9949			-287	7.45338	4.90161	10.0051		10.9871	7.2591	14.7152		-537	16.6783	13.5265	19.83		13.4132	10.5765	16.2499
	-286	14.1572	10.8263	17.4881		15.0853	10.4435	19.7271		-536	20.473	17.1682	23.7779		16.649	13.3606	19.9375			-286	7.46158	4.8992	10.024		10.9154	7.14811	14.6826		-536	16.8453	13.7109	19.9796		13.4255	10.5977	16.2533
	-285	14.0546	10.7473	17.3619		15.0025	10.37	19.635		-535	20.4243	17.1332	23.7153		16.609	13.337	19.881			-285	7.47809	4.90134	10.0548		10.8396	7.03635	14.6428		-535	17.016	13.8983	20.1336		13.4369	10.6177	16.2562
	-284	13.951	10.6674	17.2346		14.9149	10.2988	19.531		-534	20.3632	17.0846	23.6418		16.5697	13.3135	19.826			-284	7.50308	4.90823	10.0979		10.7604	6.92486	14.596		-534	17.1907	14.0885	20.2929		13.4472	10.6361	16.2584
	-283	13.8475	10.5874	17.1076		14.8229	10.2303	19.4155		-533	20.2906	17.0226	23.5586		16.5316	13.2903	19.7728			-283	7.53667	4.92004	10.1533		10.6788	6.81462	14.5429		-533	17.37	14.2815	20.4585		13.4563	10.6528	16.2598
	-282	13.7449	10.5076	16.9822		14.7267	10.1647	19.2887		-532	20.2074	16.948	23.4668		16.4948	13.2676	19.7221			-282	7.57882	4.93684	10.2208		10.5952	6.70661	14.4838		-532	17.5542	14.4771	20.6314		13.4639	10.6674	16.2604
	-281	13.6442	10.4286	16.8598		14.6268	10.1021	19.1515		-531	20.1146	16.8614	23.3677		16.4599	13.2453	19.6745			-281	7.6294	4.95868	10.3001		10.5104	6.60172	14.4191		-531	17.7439	14.6754	20.8125		13.4699	10.6798	16.2599
	-280	13.5462	10.3509	16.7416		14.5237	10.0429	19.0046		-530	20.0132	16.7637	23.2627		16.4271	13.2238	19.6305			-280	7.68818	4.9855	10.3909		10.4251	6.50084	14.3494		-530	17.9396	14.8762	21.0029		13.474	10.6899	16.2582
	-279	13.4518	10.2748	16.6288		14.4181	9.98724	18.8491		-529	19.9044	16.6557	23.1531		16.397	13.2031	19.5909			-279	7.75478	5.01722	10.4923		10.3399	6.40476	14.275		-529	18.1417	15.0799	21.2035		13.4762	10.6975	16.2549
	-278	13.3616	10.2008	16.5225		14.3108	9.93537	18.6862		-528	19.7894	16.5386	23.0402		16.3699	13.1834	19.5563			-278	7.82874	5.05365	10.6038		10.2554	6.31425	14.1965		-528	18.3508	15.2863	21.4152		13.4762	10.7026	16.2499
	-277	13.2764	10.1291	16.4236		14.2024	9.88752	18.5173		-527	19.6694	16.4133	22.9256		16.3462	13.1648	19.5275			-277	7.90948	5.09458	10.7244		10.1721	6.22996	14.1143		-527	18.5673	15.4958	21.6387		13.474	10.7051	16.2429
	-276	13.1965	10.0601	16.3329		14.094	9.84391	18.344		-526	19.5457	16.2809	22.8104		16.3263	13.1474	19.5051			-276	7.99632	5.1397	10.8529		10.0907	6.15253	14.0288		-526	18.7916	15.7085	21.8746		13.4693	10.7051	16.2335
	-275	13.1226	9.99407	16.2511		13.9863	9.80475	18.1679		-525	19.4193	16.1426	22.6961		16.3107	13.1314	19.4899			-275	8.08848	5.18867	10.9883		10.0115	6.08249	13.9404		-525	19.024	15.9247	22.1234		13.4621	10.7025	16.2216
	-274	13.0549	9.93116	16.1786		13.8804	9.77028	17.9906		-524	19.2916	15.9994	22.5838		16.2996	13.1169	19.4823			-274	8.18512	5.2411	11.1291		9.93495	6.02031	13.8496		-524	19.2649	16.1446	22.3852		13.4522	10.6974	16.207
	-273	12.9936	9.87162	16.1156		13.7773	9.74068	17.8138		-523	19.1636	15.8526	22.4747		16.2934	13.1037	19.4831			-273	8.28532	5.29656	11.2741		9.86154	5.96641	13.7567		-523	19.5142	16.3684	22.66		13.4396	10.6899	16.1894
	-272	12.9389	9.81568	16.0621		13.6778	9.71619	17.6394		-522	19.0364	15.7032	22.3696		16.2924	13.0921	19.4927			-272	8.38808	5.35457	11.4216		9.7916	5.92111	13.6621		-522	19.7722	16.5966	22.9478		13.4243	10.68	16.1686
	-271	12.8909	9.76353	16.0182		13.583	9.69699	17.4691		-521	18.9108	15.5523	22.2694		16.2967	13.0821	19.5114			-271	8.49239	5.41465	11.5701		9.72545	5.88469	13.5662		-521	20.0386	16.8291	23.2481		13.4062	10.6677	16.1446
	-270	12.8494	9.71532	15.9834		13.4938	9.68326	17.3044		-520	18.7879	15.4011	22.1746		16.3065	13.0735	19.5396			-270	8.5972	5.47627	11.7181		9.66338	5.85734	13.4694		-520	20.3132	17.0663	23.5602		13.3852	10.6532	16.1172
	-269	12.8143	9.6712	15.9574		13.4111	9.67517	17.147		-519	18.6681	15.2506	22.0856		16.3218	13.0663	19.5773			-269	8.70144	5.53892	11.864		9.60568	5.8392	13.3722		-519	20.5958	17.3083	23.8832		13.3615	10.6366	16.0864
	-268	12.7855	9.6313	15.9397		13.3356	9.67288	16.9983		-518	18.5523	15.1019	22.0027		16.3426	13.0605	19.6247			-268	8.80405	5.60208	12.006		9.55257	5.83035	13.2748		-518	20.8856	17.555	24.2163		13.335	10.6177	16.0522
	-267	12.7626	9.59572	15.9295		13.2682	9.67651	16.8598		-517	18.4408	14.9558	21.9258		16.3688	13.056	19.6816			-267	8.90398	5.66523	12.1427		9.50428	5.83082	13.1777		-517	21.1822	17.8063	24.5581		13.3057	10.5968	16.0146
	-266	12.7454	9.56452	15.9263		13.2093	9.68613	16.7326		-516	18.3341	14.8133	21.8548		16.4002	13.0527	19.7477			-266	9.00022	5.72785	12.2726		9.461	5.84055	13.0814		-516	21.4847	18.0622	24.9073		13.2738	10.5739	15.9736
	-265	12.7335	9.53775	15.9292		13.1597	9.70179	16.6177		-515	18.2323	14.6753	21.7893		16.4366	13.0505	19.8227			-265	9.09181	5.78948	12.3942		9.42292	5.85946	12.9864		-515	21.7923	18.3223	25.2623		13.2392	10.549	15.9295
	-264	12.7265	9.51542	15.9375		13.1197	9.7235	16.5159		-514	18.1356	14.5424	21.7287		16.4776	13.0492	19.906			-264	9.17785	5.84964	12.5061		9.39021	5.88741	12.893		-514	22.1039	18.5862	25.6215		13.2022	10.5221	15.8822
	-263	12.724	9.4975	15.9505		13.0896	9.75121	16.428		-513	18.044	14.4153	21.6727		16.5228	13.0488	19.9969			-263	9.25751	5.90792	12.6071		9.36305	5.9242	12.8019		-513	22.4184	18.8535	25.9833		13.1627	10.4933	15.832
	-262	12.7258	9.48397	15.9676		13.0696	9.78479	16.3544		-512	17.9575	14.2946	21.6204		16.5718	13.0491	20.0946			-262	9.33004	5.96393	12.6962		9.34158	5.96958	12.7136		-512	22.7347	19.1236	26.3458		13.1209	10.4626	15.7791
	-261	12.7314	9.47478	15.9881		13.0597	9.82408	16.2953		-511	17.876	14.1807	21.5712		16.6242	13.05	20.1984			-261	9.39481	6.01731	12.7723		9.32596	6.02328	12.6286		-511	23.0515	19.3957	26.7073		13.0768	10.4301	15.7236
	-260	12.7406	9.46986	16.0114		13.0598	9.86883	16.2508		-510	17.7992	14.0739	21.5244		16.6793	13.0514	20.3073			-260	9.45128	6.06777	12.8348		9.31634	6.08496	12.5477		-510	23.3675	19.6691	27.0658		13.0307	10.3957	15.6657
	-259	12.7532	9.46915	16.0372		13.0697	9.91871	16.2208		-509	17.7269	13.9745	21.4794		16.7368	13.0533	20.4203			-259	9.49903	6.11504	12.883		9.31286	6.15424	12.4715		-509	23.6814	19.943	27.4198		12.9826	10.3594	15.6058
	-258	12.7689	9.4726	16.0651		13.089	9.97332	16.2048		-508	17.659	13.8826	21.4355		16.7959	13.0555	20.5364			-258	9.53774	6.15892	12.9166		9.31564	6.23069	12.4006		-508	23.9919	20.2166	27.7673		12.9327	10.3213	15.5441
	-257	12.7876	9.48017	16.095		13.1173	10.0322	16.2023		-507	17.5952	13.7982	21.3923		16.8564	13.0581	20.6546			-257	9.56723	6.19925	12.9352		9.32483	6.31387	12.3358		-507	24.2978	20.4888	28.1069		12.881	10.2813	15.4807
	-256	12.8093	9.49185	16.1267		13.1538	10.0948	16.2127		-506	17.5353	13.7212	21.3493		16.9175	13.061	20.774			-256	9.58744	6.2359	12.939		9.34052	6.40328	12.2778		-506	24.5978	20.7588	28.4369		12.8278	10.2395	15.416
	-255	12.834	9.50765	16.1603		13.1978	10.1605	16.2351		-505	17.479	13.6515	21.3064		16.9789	13.0642	20.8937			-255	9.59843	6.26883	12.928		9.36281	6.49838	12.2272		-505	24.8908	21.0257	28.7559		12.773	10.1958	15.3503
	-254	12.8618	9.5276	16.1961		13.2486	10.2287	16.2685		-504	17.4262	13.589	21.2635		17.0402	13.0678	21.0126			-254	9.60036	6.298	12.9027		9.39178	6.59861	12.185		-504	25.1756	21.2885	29.0627		12.7169	10.1503	15.2836
	-253	12.893	9.55178	16.2343		13.3051	10.2986	16.3116		-503	17.3769	13.5332	21.2205		17.101	13.0719	21.1302			-253	9.59353	6.32344	12.8636		9.42748	6.70339	12.1516		-503	25.4513	21.5464	29.3562		12.6596	10.1028	15.2163
	-252	12.9278	9.58027	16.2753		13.3664	10.3694	16.3634		-502	17.3309	13.4841	21.1777		17.161	13.0765	21.2455			-252	9.57833	6.34522	12.8114		9.46991	6.81211	12.1277		-502	25.7171	21.7986	29.6355		12.601	10.0535	15.1486
	-251	12.9664	9.6132	16.3197		13.4314	10.4404	16.4224		-501	17.2883	13.4412	21.1355		17.22	13.0819	21.358			-251	9.55524	6.36343	12.7471		9.51906	6.92416	12.114		-501	25.9721	22.0443	29.8999		12.5414	10.0023	15.0806
	-250	13.0094	9.65069	16.3682		13.499	10.5107	16.4873		-500	17.2493	13.4041	21.0944		17.2777	13.0882	21.4672			-250	9.52484	6.37821	12.6715		9.57485	7.03893	12.1108		-500	26.2157	22.2827	30.1487		12.4808	9.94922	15.0125
	-249	13.0572	9.69288	16.4214		13.568	10.5795	16.5565		-499	17.2138	13.3726	21.055		17.3341	13.0956	21.5726			-249	9.48777	6.38971	12.5858		9.63717	7.15578	12.1185		-499	26.4475	22.5133	30.3818		12.4193	9.89428	14.9444
	-248	13.1101	9.73989	16.4803		13.6374	10.646	16.6287		-498	17.1822	13.3462	21.0182		17.389	13.1042	21.6739			-248	9.44474	6.39813	12.4914		9.70583	7.27414	12.1375		-498	26.6672	22.7356	30.5989		12.3569	9.83752	14.8763
	-247	13.1688	9.79183	16.5457		13.7059	10.7094	16.7024		-497	17.1547	13.3247	20.9846		17.4426	13.1143	21.7708			-247	9.39649	6.40366	12.3893		9.78061	7.39341	12.1678		-497	26.8745	22.949	30.8001		12.2936	9.77897	14.8083
	-246	13.2337	9.84879	16.6186		13.7726	10.769	16.7761		-496	17.1315	13.3077	20.9554		17.4947	13.1261	21.8633			-246	9.3438	6.40651	12.2811		9.86122	7.51305	12.2094		-496	27.0695	23.1533	30.9857		12.2295	9.71871	14.7404
	-245	13.3053	9.9108	16.6997		13.8363	10.8241	16.8484		-495	17.1131	13.2949	20.9313		17.5454	13.1397	21.9512			-245	9.28745	6.40689	12.168		9.94729	7.63255	12.262		-495	27.2521	23.3482	31.1561		12.1646	9.65681	14.6725
	-244	13.384	9.97785	16.7901		13.8961	10.8741	16.918		-494	17.0997	13.2861	20.9134		17.5948	13.1552	22.0345			-244	9.22822	6.40504	12.0514		10.0384	7.75141	12.3254		-494	27.4228	23.5336	31.3119		12.0989	9.59334	14.6044
	-243	13.4703	10.0499	16.8907		13.951	10.9184	16.9837		-493	17.0918	13.281	20.9026		17.6431	13.1729	22.1132			-243	9.16688	6.40117	11.9326		10.1341	7.86919	12.3989		-493	27.5817	23.7094	31.4539		12.0323	9.52843	14.5361
	-242	13.5644	10.1268	17.0021		14.0005	10.9566	17.0443		-492	17.0896	13.2794	20.8998		17.6901	13.1928	22.1874			-242	9.10415	6.39549	11.8128		10.2337	7.98546	12.482		-492	27.7294	23.8757	31.5831		11.9647	9.46219	14.4673
	-241	13.6668	10.2084	17.1251		14.0436	10.9884	17.0988		-491	17.0935	13.2813	20.9058		17.7361	13.215	22.2571			-241	9.04072	6.38821	11.6932		10.3368	8.09981	12.5737		-491	27.8666	24.0327	31.7005		11.8962	9.39475	14.3977
	-240	13.7773	10.2944	17.2602		14.0799	11.0135	17.1463		-490	17.1039	13.2864	20.9214		17.781	13.2395	22.3225			-240	8.97718	6.37952	11.5749		10.4426	8.21186	12.6733		-490	27.9939	24.1805	31.8072		11.8267	9.32628	14.3272
	-239	13.8962	10.3847	17.4078		14.1091	11.0319	17.1862		-489	17.1209	13.2948	20.947		17.825	13.2663	22.3836			-239	8.9141	6.36958	11.4586		10.5504	8.32122	12.7796		-489	28.1121	24.3194	31.9047		11.7561	9.25691	14.2554
	-238	14.0234	10.4788	17.568		14.1307	11.0436	17.2178		-488	17.1448	13.3063	20.9833		17.8679	13.2954	22.4404			-238	8.85194	6.35856	11.3453		10.6596	8.42752	12.8916		-488	28.2221	24.45	31.9943		11.6844	9.18682	14.1819
	-237	14.1585	10.5763	17.7407		14.1447	11.0486	17.2408		-487	17.1758	13.3211	21.0305		17.9098	13.3267	22.4929			-237	8.79106	6.3466	11.2355		10.7692	8.53037	13.0081		-487	28.325	24.5725	32.0775		11.6113	9.11619	14.1065
	-236	14.3013	10.677	17.9255		14.1512	11.0473	17.255		-486	17.2139	13.339	21.0887		17.9506	13.3601	22.5411			-236	8.73177	6.33381	11.1297		10.8787	8.62938	13.1279		-486	28.4216	24.6875	32.1558		11.537	9.04517	14.0288
	-235	14.4512	10.7804	18.122		14.1501	11.0399	17.2603		-485	17.2591	13.3602	21.1581		17.9902	13.3956	22.5849			-235	8.67425	6.32029	11.0282		10.987	8.72414	13.2499		-485	28.5132	24.7954	32.231		11.4612	8.97395	13.9485
	-234	14.6077	10.8861	18.3292		14.142	11.027	17.257		-484	17.3115	13.3846	21.2383		18.0286	13.4332	22.6241			-234	8.61861	6.30611	10.9311		11.0936	8.81425	13.3729		-484	28.6008	24.897	32.3047		11.384	8.90271	13.8653
	-233	14.7698	10.9935	18.5461		14.1271	11.0089	17.2452		-483	17.3708	13.4124	21.3292		18.0656	13.4727	22.6585			-233	8.56488	6.29133	10.8384		11.1975	8.8993	13.4958		-483	28.6856	24.9926	32.3786		11.3053	8.83161	13.779
	-232	14.9369	11.1023	18.7714		14.1061	10.9864	17.2257		-482	17.4369	13.4435	21.4304		18.1011	13.5142	22.688			-232	8.51299	6.27597	10.75		11.2981	8.97891	13.6174		-482	28.7687	25.083	32.4544		11.2251	8.76081	13.6894
	-231	15.1077	11.212	19.0035		14.0796	10.96	17.1991		-481	17.5096	13.478	21.5411		18.135	13.5576	22.7124			-231	8.46284	6.26005	10.6656		11.3947	9.05268	13.7367		-481	28.8513	25.1686	32.534		11.1433	8.69048	13.5962
	-230	15.2813	11.3219	19.2407		14.0483	10.9305	17.1661		-480	17.5884	13.5158	21.6609		18.1672	13.603	22.7314			-230	8.41424	6.24357	10.5849		11.4865	9.12026	13.8527		-480	28.9345	25.25	32.619		11.0601	8.62077	13.4995
	-229	15.4564	11.4317	19.4812		14.0132	10.8985	17.1279		-479	17.673	13.557	21.789		18.1976	13.6504	22.7448			-229	8.36696	6.22652	10.5074		11.5729	9.18132	13.9645		-479	29.0194	25.3278	32.711		10.9756	8.5518	13.3993
	-228	15.6318	11.5406	19.7231		13.9752	10.8647	17.0856		-478	17.7631	13.6016	21.9246		18.2262	13.7	22.7525			-228	8.32077	6.20887	10.4327		11.6534	9.23557	14.0712		-478	29.1072	25.4025	32.8118		10.8897	8.48372	13.2957
	-227	15.8063	11.6482	19.9643		13.9351	10.8299	17.0404		-477	17.8582	13.6494	22.0669		18.2531	13.7519	22.7544			-227	8.27539	6.1906	10.3602		11.7275	9.28276	14.1722		-477	29.1987	25.4747	32.9227		10.8027	8.41661	13.1888
	-226	15.9784	11.7538	20.203		13.8941	10.7947	16.9935		-476	17.9577	13.7003	22.2151		18.2783	13.8061	22.7505			-226	8.23056	6.17168	10.2894		11.7947	9.32271	14.2667		-476	29.2951	25.5448	33.0453		10.7148	8.35058	13.0791
	-225	16.147	11.8567	20.4372		13.8531	10.7598	16.9465		-475	18.0613	13.7543	22.3683		18.3019	13.8628	22.741			-225	8.18605	6.1521	10.22		11.8547	9.35527	14.3541		-475	29.397	25.6134	33.1807		10.6263	8.28568	12.9669
	-224	16.3107	11.9565	20.6649		13.8132	10.7259	16.9006		-474	18.1685	13.8112	22.5259		18.3242	13.9223	22.7261			-224	8.14164	6.13186	10.1514		11.9072	9.38035	14.434		-474	29.5054	25.6809	33.33		10.5374	8.22198	12.8528
	-223	16.4683	12.0523	20.8843		13.7754	10.6936	16.8572		-473	18.2789	13.8709	22.687		18.3454	13.9845	22.7062			-223	8.09718	6.11098	10.0834		11.9519	9.39792	14.5058		-473	29.621	25.7478	33.4941		10.4485	8.15949	12.7375
	-222	16.6188	12.1438	21.0939		13.7405	10.6634	16.8176		-472	18.3921	13.9332	22.8511		18.3658	14.0496	22.682			-222	8.05256	6.08952	10.0156		11.9887	9.408	14.5693		-472	29.7442	25.8147	33.6737		10.36	8.09821	12.6218
	-221	16.7611	12.2302	21.292		13.7096	10.6361	16.7831		-471	18.5078	13.9979	23.0176		18.3859	14.1177	22.6541			-221	8.00774	6.06753	9.94795		12.0174	9.41068	14.6242		-471	29.8756	25.8819	33.8693		10.2724	8.03812	12.5066
	-220	16.8943	12.3112	21.4774		13.6835	10.6122	16.7548		-470	18.6256	14.0649	23.1862		18.4062	14.1888	22.6235			-220	7.96278	6.04515	9.88041		12.0382	9.40607	14.6702		-470	30.0155	25.9501	34.081		10.186	7.97918	12.3929
	-219	17.0176	12.3863	21.649		13.6629	10.5922	16.7336		-469	18.7454	14.1341	23.3566		18.427	14.2629	22.5911			-219	7.9178	6.02251	9.81308		12.0509	9.39434	14.7074		-469	30.1642	26.0196	34.3089		10.1015	7.92132	12.2816
	-218	17.1304	12.4552	21.8057		13.6485	10.5767	16.7204		-468	18.867	14.2054	23.5286		18.4491	14.3399	22.5583			-218	7.873	5.9998	9.7462		12.0556	9.37571	14.7355		-468	30.3218	26.0909	34.5527		10.0193	7.86448	12.174
	-217	17.2322	12.5176	21.9468		13.641	10.5662	16.7158		-467	18.9905	14.2788	23.7022		18.4729	14.4196	22.5263			-217	7.82867	5.97723	9.68012		12.0525	9.35041	14.7547		-467	30.4884	26.1646	34.8121		9.9399	7.8086	12.0712
	-216	17.3227	12.5735	22.0719		13.6408	10.5615	16.7202		-466	19.1159	14.3542	23.8777		18.4991	14.5017	22.4964			-216	7.78519	5.95506	9.61533		12.0418	9.31872	14.7649		-466	30.6637	26.241	35.0863		9.86394	7.75365	11.9742
	-215	17.4017	12.6229	22.1805		13.6483	10.5629	16.7338		-465	19.2434	14.4317	24.0552		18.5282	14.5861	22.4703			-215	7.74299	5.93356	9.55243		12.0236	9.28095	14.7662		-465	30.8476	26.3206	35.3747		9.7919	7.69961	11.8842
	-214	17.4693	12.6659	22.2727		13.6639	10.5711	16.7566		-464	19.3733	14.5113	24.2353		18.5608	14.6723	22.4493			-214	7.70258	5.91304	9.49211		11.9982	9.23741	14.7589		-464	31.0399	26.4036	35.6761		9.72431	7.64654	11.8021
	-213	17.5256	12.7028	22.3484		13.6875	10.5865	16.7885		-463	19.5059	14.5934	24.4183		18.5975	14.76	22.4349			-213	7.6645	5.89384	9.43517		11.9658	9.18844	14.7431		-463	31.2401	26.4905	35.9897		9.66164	7.59456	11.7287
	-212	17.5709	12.734	22.4078		13.7194	10.6097	16.8291		-462	19.6416	14.6781	24.6051		18.6387	14.8488	22.4286			-212	7.62935	5.87628	9.38243		11.9267	9.13441	14.719		-462	31.4479	26.5815	36.3143		9.60434	7.54387	11.6648
	-211	17.6058	12.7601	22.4514		13.7594	10.6408	16.878		-461	19.781	14.7657	24.7962		18.685	14.9382	22.4317			-211	7.59774	5.86072	9.33476		11.8812	9.07566	14.6867		-461	31.6628	26.6768	36.6487		9.55281	7.49477	11.6109
	-210	17.6307	12.7817	22.4798		13.8075	10.6803	16.9346		-460	19.9246	14.8566	24.9926		18.7366	15.0278	22.4453			-210	7.57028	5.84752	9.29304		11.8296	9.01258	14.6467		-460	31.8842	26.7766	36.9917		9.50742	7.44767	11.5672
	-209	17.6465	12.7994	22.4936		13.8633	10.7283	16.9983		-459	20.0732	14.9513	25.1952		18.7938	15.1173	22.4703			-209	7.54758	5.83701	9.25815		11.7723	8.94554	14.5991		-459	32.1117	26.8811	37.3422		9.46844	7.40305	11.5338
	-208	17.654	12.8143	22.4936		13.9266	10.7849	17.0683		-458	20.2274	15.05	25.4047		18.8569	15.2062	22.5076			-208	7.53022	5.82955	9.23088		11.7095	8.87492	14.5441		-458	32.3446	26.9904	37.6989		9.4361	7.36147	11.5107
	-207	17.6539	12.827	22.4808		13.9969	10.8498	17.1439		-457	20.3878	15.1535	25.6221		18.926	15.2944	22.5576			-207	7.51872	5.82546	9.21199		11.6416	8.8011	14.4822		-457	32.5826	27.1045	38.0607		9.41054	7.32357	11.4975
	-206	17.6474	12.8386	22.4562		14.0737	10.923	17.2245		-456	20.5551	15.262	25.8483		19.0011	15.3816	22.6206			-206	7.51357	5.82503	9.20212		11.569	8.72445	14.4135		-456	32.8251	27.2233	38.4268		9.39186	7.28999	11.4937
	-205	17.6354	12.8499	22.4209		14.1566	11.0039	17.3092		-455	20.7301	15.3762	26.0841		19.0821	15.4677	22.6964			-205	7.51517	5.82854	9.2018		11.4919	8.64534	14.3384		-455	33.0715	27.347	38.7961		9.38005	7.2614	11.4987
	-204	17.6189	12.8617	22.376		14.2448	11.092	17.3976		-454	20.9133	15.4963	26.3302		19.1688	15.5528	22.7848			-204	7.52384	5.83624	9.21144		11.4106	8.56413	14.2571		-454	33.3216	27.4754	39.1678		9.37506	7.23843	11.5117
	-203	17.599	12.8751	22.3229		14.3378	11.1865	17.4891		-453	21.1052	15.6229	26.5874		19.261	15.6368	22.8852			-203	7.5398	5.84832	9.23127		11.3256	8.48117	14.17		-453	33.5749	27.6083	39.5414		9.37675	7.22166	11.5318
	-202	17.5767	12.8905	22.2628		14.4349	11.2867	17.5832		-452	21.3062	15.7562	26.8562		19.3584	15.7198	22.9969			-202	7.56316	5.86492	9.2614		11.2371	8.3968	14.0773		-452	33.831	27.7458	39.9162		9.38494	7.2116	11.5583
	-201	17.5529	12.9088	22.1971		14.5354	11.3914	17.6794		-451	21.5168	15.8966	27.1371		19.4604	15.8021	23.1188			-201	7.59395	5.88614	9.30176		11.1454	8.31134	13.9795		-451	34.0896	27.8875	40.2917		9.39936	7.20865	11.5901
	-200	17.5287	12.9304	22.127		14.6386	11.4997	17.7776		-450	21.7371	16.044	27.4302		19.5668	15.8837	23.2498			-200	7.63207	5.912	9.35214		11.0509	8.22509	13.8768		-450	34.3506	28.0334	40.6678		9.41972	7.21311	11.6263
	-199	17.5049	12.9556	22.0542		14.7439	11.6103	17.8775		-449	21.9671	16.1985	27.7357		19.6768	15.9648	23.3888			-199	7.67731	5.94246	9.41215		10.9539	8.13835	13.7695		-449	34.6136	28.1831	41.0441		9.44567	7.22512	11.6662
	-198	17.4823	12.9846	21.9799		14.8505	11.7221	17.9789		-448	22.2068	16.3601	28.0535		19.79	16.0455	23.5344			-198	7.72935	5.9774	9.48129		10.8547	8.05137	13.6581		-448	34.8784	28.3364	41.4204		9.47682	7.24472	11.7089
	-197	17.4615	13.0175	21.9056		14.9578	11.8339	18.0818		-447	22.4559	16.5286	28.3833		19.9056	16.126	23.6853			-197	7.78777	6.01664	9.55891		10.7537	7.96441	13.5429		-447	35.1449	28.4931	41.7967		9.51276	7.27179	11.7537
	-196	17.4433	13.0539	21.8327		15.0653	11.9445	18.186		-446	22.714	16.7035	28.7245		20.0232	16.2062	23.8402			-196	7.85207	6.05992	9.64421		10.651	7.87768	13.4243		-446	35.4129	28.6527	42.173		9.55305	7.30607	11.8
	-195	17.428	13.0935	21.7626		15.1722	12.0527	18.2917		-445	22.9804	16.8845	29.0764		20.142	16.2861	23.9979			-195	7.92162	6.10691	9.73633		10.5471	7.7914	13.3028		-445	35.682	28.815	42.5491		9.59724	7.34717	11.8473
	-194	17.4162	13.1357	21.6966		15.2782	12.1577	18.3987		-444	23.2545	17.0709	29.438		20.2614	16.3656	24.1573			-194	7.99574	6.15721	9.83428		10.4423	7.70573	13.1788		-444	35.9522	28.9794	42.9249		9.64489	7.39454	11.8952
	-193	17.408	13.1798	21.6361		15.3827	12.2584	18.507		-443	23.5352	17.2621	29.8084		20.3808	16.4445	24.3171			-193	8.07368	6.21037	9.937		10.3368	7.62084	13.0528		-443	36.223	29.1456	43.3004		9.69554	7.44753	11.9435
	-192	17.4036	13.2249	21.5823		15.4854	12.3543	18.6166		-442	23.8216	17.4573	30.186		20.4995	16.5226	24.4764			-192	8.15462	6.26588	10.0434		10.231	7.53688	12.9252		-442	36.4942	29.3131	43.6753		9.74874	7.50535	11.9921
	-191	17.403	13.2698	21.5362		15.586	12.4446	18.7273		-441	24.1125	17.6556	30.5693		20.6169	16.5995	24.6344			-191	8.2377	6.32318	10.1522		10.1252	7.45397	12.7965		-441	36.7652	29.4813	44.0492		9.80405	7.56709	12.041
	-190	17.4062	13.3137	21.4988		15.6841	12.5292	18.839		-440	24.4066	17.8563	30.9569		20.7325	16.6748	24.7902			-190	8.32202	6.3817	10.2623		10.0198	7.37223	12.6673		-440	37.0357	29.6497	44.4218		9.86105	7.63176	12.0903
	-189	17.413	13.3552	21.4709		15.7796	12.6077	18.9514		-439	24.7025	18.0582	31.3467		20.8457	16.7482	24.9432			-189	8.40667	6.44084	10.3725		9.91495	7.29175	12.5381		-439	37.305	29.8176	44.7924		9.91934	7.69828	12.1404
	-188	17.4232	13.3933	21.453		15.8722	12.6802	19.0643		-438	24.9989	18.2606	31.7371		20.956	16.819	25.0929			-188	8.49073	6.49996	10.4815		9.81106	7.21264	12.4095		-438	37.5723	29.9844	45.1603		9.97851	7.76552	12.1915
	-187	17.4363	13.427	21.4456		15.9621	12.7468	19.1773		-437	25.2942	18.4623	32.1261		21.0628	16.8868	25.2388			-187	8.57327	6.55846	10.5881		9.70844	7.13498	12.2819		-437	37.837	30.1494	45.5246		10.0382	7.83232	12.2441
	-186	17.4519	13.4552	21.4486		16.049	12.8078	19.2901		-436	25.5871	18.6625	32.5117		21.1657	16.951	25.3805			-186	8.6534	6.61571	10.6911		9.60739	7.05887	12.1559		-436	38.0981	30.3119	45.8843		10.0981	7.8975	12.2987
	-185	17.4696	13.4773	21.4618		16.133	12.8636	19.4025		-435	25.8762	18.8603	32.8921		21.2643	17.0109	25.5177			-185	8.73024	6.67113	10.7894		9.50822	6.98439	12.0321		-435	38.3547	30.4712	46.2382		10.1578	7.95993	12.3557
	-184	17.4887	13.4926	21.4849		16.2142	12.9146	19.5139		-434	26.1601	19.0548	33.2654		21.3581	17.066	25.6501			-184	8.80295	6.72414	10.8818		9.41123	6.91164	11.9108		-434	38.6057	30.6264	46.585		10.2171	8.01854	12.4156
	-183	17.5088	13.5006	21.517		16.2927	12.9614	19.624		-433	26.4375	19.2453	33.6297		21.4466	17.1156	25.7776			-183	8.87074	6.77419	10.9673		9.3167	6.84071	11.7927		-433	38.8501	30.7768	46.9233		10.2756	8.07236	12.4789
	-182	17.5292	13.5011	21.5572		16.3685	13.0045	19.7325		-432	26.7074	19.4312	33.9836		21.5296	17.1592	25.8999			-182	8.93287	6.82078	11.045		9.22493	6.77173	11.6781		-432	39.0867	30.9217	47.2516		10.3332	8.12054	12.5458
	-181	17.5492	13.4941	21.6044		16.4418	13.0445	19.8391		-431	26.9686	19.6117	34.3254		21.6065	17.1961	26.0168			-181	8.98868	6.86346	11.1139		9.1362	6.7048	11.5676		-431	39.3143	31.0603	47.5683		10.3895	8.16242	12.6167
	-180	17.5684	13.4797	21.6571		16.5126	13.0818	19.9434		-430	27.2202	19.7866	34.6538		21.677	17.2259	26.1281			-180	9.03757	6.9018	11.1733		9.05075	6.64007	11.4614		-430	39.5318	31.1917	47.8719		10.4445	8.19748	12.6915
	-179	17.5861	13.4582	21.714		16.581	13.1169	20.0451		-429	27.4616	19.9555	34.9676		21.7407	17.248	26.2334			-179	9.07903	6.93547	11.2226		8.96883	6.57766	11.36		-429	39.7381	31.3154	48.1607		10.4978	8.22542	12.7702
	-178	17.6017	13.43	21.7734		16.6472	13.1502	20.1441		-428	27.6921	20.1182	35.266		21.7971	17.2618	26.3325			-178	9.11262	6.96416	11.2611		8.8907	6.51775	11.2636		-428	39.9319	31.4306	48.4333		10.5495	8.24612	12.8528
	-177	17.6147	13.3956	21.8338		16.7111	13.1821	20.2401		-427	27.9114	20.2747	35.548		21.846	17.2671	26.4248			-177	9.13802	6.98763	11.2884		8.81654	6.46049	11.1726		-427	40.1124	31.5368	48.6881		10.5992	8.25963	12.9388
	-176	17.6247	13.3555	21.8938		16.7728	13.2128	20.3329		-426	28.1191	20.425	35.8133		21.8868	17.2635	26.5101			-176	9.15498	7.00571	11.3042		8.74658	6.40605	11.0871		-426	40.2785	31.6333	48.9237		10.6471	8.26617	13.028
	-175	17.6311	13.3104	21.9518		16.8323	13.2423	20.4222		-425	28.3154	20.5694	36.0613		21.9191	17.2505	26.5876			-175	9.16337	7.01831	11.3084		8.68099	6.35463	11.0074		-425	40.4293	31.7199	49.1388		10.693	8.2661	13.1199
	-174	17.6337	13.2609	22.0065		16.8895	13.2709	20.508		-424	28.5001	20.7082	36.2921		21.9425	17.2281	26.6568			-174	9.16316	7.02538	11.3009		8.61995	6.3064	10.9335		-424	40.5642	31.796	49.3324		10.7369	8.25989	13.2139
	-173	17.6321	13.2076	22.0566		16.9443	13.2985	20.5901		-423	28.6737	20.8418	36.5055		21.9565	17.1959	26.7171			-173	9.15442	7.02695	11.2819		8.56359	6.26156	10.8656		-423	40.6825	31.8616	49.5034		10.7789	8.2481	13.3097
	-172	17.6261	13.1511	22.1012		16.9966	13.3249	20.6682		-422	28.8363	20.9707	36.7019		21.9608	17.1539	26.7676			-172	9.13735	7.02313	11.2516		8.51205	6.22028	10.8038		-422	40.7837	31.9164	49.651		10.819	8.23137	13.4067
	-171	17.6156	13.0919	22.1392		17.0462	13.3501	20.7423		-421	28.9885	21.0954	36.8816		21.9548	17.102	26.8076			-171	9.11224	7.01407	11.2104		8.46545	6.18275	10.7482		-421	40.8675	31.9605	49.7746		10.8574	8.21036	13.5044
	-170	17.6002	13.0305	22.1699		17.0929	13.3737	20.8122		-420	29.1309	21.2167	37.0451		21.9383	17.0402	26.8363			-170	9.07948	6.99999	11.159		8.4239	6.14914	10.6986		-420	40.9338	31.994	49.8736		10.8942	8.18576	13.6026
	-169	17.5801	12.9674	22.1928		17.1366	13.3955	20.8778		-419	29.264	21.3351	37.193		21.9107	16.9685	26.8528			-169	9.0396	6.98118	11.098		8.38747	6.11962	10.6553		-419	40.9824	32.017	49.9479		10.9295	8.1583	13.7008
	-168	17.5552	12.903	22.2073		17.1771	13.4151	20.939		-418	29.3886	21.4512	37.326		21.8717	16.8871	26.8562			-168	8.9932	6.95797	11.0284		8.35624	6.09432	10.6181		-418	41.0136	32.03	49.9972		10.9637	8.12869	13.7987
	-167	17.5255	12.8377	22.2133		17.214	13.4322	20.9958		-417	29.5054	21.5658	37.445		21.8209	16.7959	26.8459			-167	8.94097	6.93072	10.9512		8.33027	6.0734	10.5872		-417	41.0275	32.0332	50.0217		10.9969	8.09762	13.8962
	-166	17.4911	12.7718	22.2105		17.2472	13.4464	21.0481		-416	29.615	21.6793	37.5508		21.7581	16.6953	26.821			-166	8.88372	6.89986	10.8676		8.30963	6.05695	10.5623		-416	41.0245	32.0273	50.0217		11.0294	8.06581	13.993
	-165	17.4522	12.7055	22.199		17.2766	13.4573	21.0959		-415	29.7183	21.7923	37.6443		21.6831	16.5854	26.7807			-165	8.8223	6.86582	10.7788		8.29435	6.04508	10.5436		-415	41.005	32.0127	49.9973		11.0615	8.03391	14.0891
	-164	17.4089	12.639	22.1788		17.302	13.4645	21.1394		-414	29.8158	21.9052	37.7263		21.5955	16.4665	26.7246			-164	8.75764	6.82907	10.6862		8.28447	6.03789	10.5311		-414	40.9697	31.9901	49.9493		11.0934	8.00258	14.1842
	-163	17.3613	12.5725	22.1501		17.3232	13.4678	21.1786		-413	29.9081	22.0185	37.7978		21.4955	16.339	26.6519			-163	8.69073	6.79007	10.5914		8.28003	6.03543	10.5246		-413	40.9191	31.9601	49.8781		11.1254	7.97242	14.2784
	-162	17.3097	12.5062	22.1133		17.3402	13.4668	21.2137		-412	29.9959	22.1325	37.8594		21.3828	16.2031	26.5624			-162	8.62258	6.74932	10.4959		8.28103	6.03779	10.5243		-412	40.8539	31.9233	49.7845		11.1577	7.94401	14.3715
	-161	17.2543	12.4401	22.0685		17.3531	13.4611	21.2451		-411	30.0797	22.2473	37.9121		21.2575	16.0592	26.4558			-161	8.55424	6.70727	10.4012		8.28751	6.04499	10.53		-411	40.7748	31.8804	49.6692		11.1906	7.91786	14.4634
	-160	17.1953	12.3743	22.0163		17.3619	13.4507	21.2731		-410	30.1597	22.363	37.9564		21.1199	15.9078	26.3319			-160	8.48676	6.66442	10.3091		8.29948	6.0571	10.5419		-410	40.6826	31.832	49.5333		11.2242	7.89446	14.554
	-159	17.1329	12.309	21.9568		17.3668	13.4354	21.2981		-409	30.2364	22.4798	37.993		20.9701	15.7493	26.1908			-159	8.42116	6.62122	10.2211		8.31695	6.07415	10.5598		-409	40.578	31.7787	49.3774		11.2587	7.8742	14.6432
	-158	17.0674	12.2441	21.8906		17.368	13.4152	21.3207		-408	30.3099	22.5975	38.0223		20.8085	15.5843	26.0326			-158	8.35846	6.57814	10.1388		8.33992	6.09618	10.5837		-408	40.4618	31.7209	49.2027		11.2941	7.85743	14.7308
	-157	16.9989	12.1797	21.818		17.3658	13.39	21.3415		-407	30.3804	22.7161	38.0447		20.6355	15.4133	25.8578			-157	8.29962	6.53563	10.0636		8.3684	6.12323	10.6136		-407	40.3346	31.6591	49.0102		11.3304	7.84439	14.8164
	-156	16.9277	12.116	21.7395		17.3606	13.36	21.3612		-406	30.448	22.8355	38.0605		20.4518	15.2368	25.6668			-156	8.24553	6.49414	9.99691		8.40236	6.15535	10.6494		-406	40.1972	31.5937	48.8008		11.3676	7.83527	14.8999
	-155	16.8541	12.0528	21.6553		17.3529	13.3254	21.3805		-405	30.5125	22.9554	38.0697		20.258	15.0556	25.4604			-155	8.197	6.45413	9.93987		8.44181	6.19258	10.691		-405	40.0503	31.525	48.5756		11.4054	7.83016	14.9807
	-154	16.7782	11.9905	21.5658		17.3434	13.2866	21.4002		-404	30.574	23.0756	38.0724		20.0549	14.8702	25.2395			-154	8.15477	6.41606	9.89348		8.48671	6.23496	10.7385		-404	39.8945	31.4532	48.3357		11.4437	7.82905	15.0584
	-153	16.7002	11.929	21.4714		17.3325	13.2439	21.4211		-403	30.6322	23.196	38.0684		19.8433	14.6815	25.0052			-153	8.11943	6.38039	9.85848		8.53701	6.28254	10.7915		-403	39.7303	31.3784	48.0822		11.4822	7.83185	15.1326
	-152	16.6205	11.8685	21.3724		17.321	13.1979	21.4442		-402	30.6869	23.3162	38.0576		19.6243	14.49	24.7586			-152	8.0915	6.34758	9.83542		8.59269	6.33535	10.85		-402	39.5585	31.3007	47.8162		11.5205	7.83837	15.2026
	-151	16.5391	11.8092	21.269		17.3097	13.1492	21.4703		-401	30.7379	23.4361	38.0397		19.3988	14.2967	24.501			-151	8.07133	6.31811	9.82455		8.65365	6.39342	10.9139		-401	39.3795	31.2201	47.5388		11.558	7.84835	15.2677
	-150	16.4564	11.7512	21.1616		17.2994	13.0986	21.5002		-400	30.7849	23.5555	38.0144		19.1681	14.1022	24.234			-150	8.05917	6.29242	9.82592		8.71983	6.45679	10.9829		-400	39.1939	31.1365	47.2512		11.5944	7.86142	15.3273
	-149	16.3726	11.6948	21.0504		17.2908	13.0467	21.5349		-399	30.8277	23.6741	37.9813		18.9333	13.9076	23.959			-149	8.05511	6.27093	9.83928		8.7911	6.52543	11.0568		-399	39.0021	31.0497	46.9545		11.6289	7.87716	15.3806
	-148	16.288	11.6402	20.9358		17.2849	12.9946	21.5752		-398	30.8659	23.7918	37.9401		18.6956	13.7135	23.6778			-148	8.05911	6.25403	9.86419		8.86734	6.59933	11.1354		-398	38.8049	30.9597	46.65		11.661	7.89507	15.4269
	-147	16.2028	11.5877	20.818		17.2824	12.9429	21.6219		-397	30.8995	23.9084	37.8905		18.4564	13.5209	23.3919			-147	8.071	6.24204	9.89996		8.94839	6.67844	11.2184		-397	38.6025	30.8663	46.3388		11.69	7.9146	15.4654
	-146	16.1175	11.5375	20.6975		17.2842	12.8928	21.6757		-396	30.9281	24.0239	37.8323		18.2169	13.3306	23.1031			-146	8.09048	6.23522	9.94575		9.03407	6.76265	11.3055		-396	38.3957	30.7693	46.022		11.7152	7.93515	15.4952
	-145	16.0324	11.49	20.5747		17.2911	12.845	21.7373		-395	30.9517	24.1382	37.7653		17.9784	13.1436	22.8131			-145	8.11714	6.23375	10.0005		9.12414	6.85185	11.3964		-395	38.1848	30.6685	45.701		11.7359	7.95611	15.5158
	-144	15.9478	11.4456	20.4501		17.3039	12.8006	21.8072		-394	30.9703	24.2511	37.6895		17.7422	12.9607	22.5237			-144	8.15043	6.23773	10.0631		9.21837	6.94586	11.4909		-394	37.9704	30.5639	45.3769		11.7516	7.97685	15.5263
	-143	15.8643	11.4045	20.3242		17.3232	12.7605	21.886		-393	30.9839	24.3627	37.605		17.5095	12.7826	22.2364			-143	8.18973	6.24717	10.1323		9.31648	7.04446	11.5885		-393	37.7531	30.4554	45.0509		11.7614	7.99673	15.5261
	-142	15.7824	11.367	20.1977		17.3497	12.7255	21.974		-392	30.9926	24.4729	37.5122		17.2816	12.6103	21.9528			-142	8.23433	6.26199	10.2067		9.41814	7.14741	11.6889		-392	37.5335	30.3429	44.724		11.7649	8.01515	15.5146
	-141	15.7025	11.3337	20.0712		17.3839	12.6964	22.0714		-391	30.9966	24.5817	37.4115		17.0595	12.4444	21.6746			-141	8.28345	6.28203	10.2849		9.52301	7.25438	11.7916		-391	37.312	30.2266	44.3974		11.7615	8.03152	15.4916
	-140	15.6252	11.3048	19.9456		17.4261	12.6739	22.1784		-390	30.9963	24.689	37.3035		16.8443	12.2856	21.4031			-140	8.33627	6.30705	10.3655		9.6307	7.36503	11.8964		-390	37.0893	30.1066	44.072		11.7509	8.04533	15.4564
	-139	15.5512	11.2807	19.8218		17.4768	12.6588	22.2949		-389	30.9921	24.795	37.1891		16.637	12.1344	21.1397			-139	8.39192	6.33675	10.4471		9.7408	7.47898	12.0026		-389	36.866	29.9832	43.7488		11.7326	8.05611	15.4091
	-138	15.4812	11.2618	19.7006		17.536	12.6514	22.4206		-388	30.9845	24.8995	37.0694		16.4384	11.9913	20.8855			-138	8.44953	6.37077	10.5283		9.85288	7.59578	12.11		-388	36.6426	29.8565	43.4286		11.7065	8.06349	15.3495
	-137	15.4158	11.2484	19.5831		17.6038	12.6523	22.5554		-387	30.9741	25.0027	36.9454		16.2492	11.8567	20.6417			-137	8.50823	6.4087	10.6077		9.96647	7.715	12.2179		-387	36.4196	29.7272	43.1121		11.6724	8.06716	15.2777
	-136	15.3556	11.2408	19.4705		17.6801	12.6616	22.6986		-386	30.9616	25.1045	36.8187		16.07	11.7308	20.4092			-136	8.56716	6.45009	10.6842		10.0811	7.83613	12.326		-386	36.1977	29.5955	42.7999		11.6305	8.06695	15.1941
	-135	15.3016	11.2395	19.3637		17.7646	12.6797	22.8495		-385	30.9479	25.2051	36.6906		15.9013	11.6137	20.1889			-135	8.62552	6.49447	10.7566		10.1962	7.95867	12.4338		-385	35.9773	29.4622	42.4924		11.5809	8.06276	15.099
	-134	15.2543	11.2446	19.2639		17.8568	12.7063	23.0073		-384	30.9336	25.3043	36.5629		15.7435	11.5054	19.9815			-134	8.68253	6.54134	10.8237		10.3114	8.08209	12.5407		-384	35.7588	29.3277	42.19		11.5238	8.05461	14.993
	-133	15.2144	11.2565	19.1724		17.9563	12.7416	23.1711		-383	30.9197	25.4023	36.4371		15.5966	11.4057	19.7875			-133	8.73747	6.59022	10.8847		10.4261	8.20586	12.6464		-383	35.5429	29.1928	41.8929		11.4598	8.04264	14.877
	-132	15.1827	11.2753	19.0901		18.0623	12.7851	23.3396		-382	30.9071	25.4992	36.315		15.4608	11.3144	19.6072			-132	8.78972	6.64058	10.9389		10.5398	8.32944	12.7502		-382	35.3297	29.0581	41.6013		11.3896	8.02709	14.752
	-131	15.1598	11.3014	19.0183		18.174	12.8364	23.5117		-381	30.8966	25.5949	36.1984		15.336	11.2312	19.4409			-131	8.83869	6.69195	10.9854		10.6521	8.45227	12.8519		-381	35.1198	28.9245	41.3151		11.3137	8.0083	14.6191
	-130	15.1463	11.3347	18.9579		18.2905	12.8951	23.6858		-380	30.8892	25.6894	36.089		15.2221	11.1555	19.2887			-130	8.88391	6.74383	11.024		10.7624	8.57381	12.9509		-380	34.9133	28.7924	41.0342		11.2331	7.98669	14.4796
	-129	15.1426	11.3754	18.9099		18.4106	12.9605	23.8607		-379	30.8857	25.7828	35.9886		15.1187	11.087	19.1504			-129	8.92498	6.79574	11.0542		10.8703	8.69354	13.047		-379	34.7107	28.6628	40.7587		11.1488	7.96276	14.3349
	-128	15.1493	11.4234	18.8752		18.5333	13.0318	24.0347		-378	30.8869	25.875	35.8988		15.0256	11.0252	19.026			-128	8.96156	6.8472	11.0759		10.9754	8.81091	13.1399		-378	34.5122	28.5361	40.4882		11.0619	7.9371	14.1868
	-127	15.1667	11.4788	18.8546		18.6572	13.1082	24.2062		-377	30.8936	25.966	35.8211		14.9421	10.9695	18.9148			-127	8.99343	6.89778	11.0891		11.0773	8.9254	13.2292		-377	34.3178	28.413	40.2227		10.9736	7.91028	14.0368
	-126	15.195	11.5413	18.8486		18.7811	13.1886	24.3737		-376	30.9064	26.0556	35.7572		14.8679	10.9194	18.8164			-126	9.02043	6.94702	11.0938		11.1757	9.03652	13.3149		-376	34.128	28.294	39.962		10.885	7.88295	13.887
	-125	15.2343	11.6108	18.8578		18.9038	13.272	24.5355		-375	30.926	26.1436	35.7083		14.8023	10.8745	18.7301			-125	9.04245	6.99451	11.0904		11.2704	9.14376	13.3969		-375	33.9428	28.1796	39.7059		10.7974	7.85574	13.7391
	-124	15.2846	11.6868	18.8823		19.0238	13.3573	24.6902		-374	30.9528	26.2298	35.6757		14.7448	10.8344	18.6551			-124	9.05949	7.03983	11.0792		11.3609	9.24664	13.4753		-374	33.7623	28.0701	39.4545		10.7123	7.82926	13.5953
	-123	15.3458	11.7691	18.9225		19.1398	13.4434	24.8362		-373	30.9871	26.3138	35.6605		14.6946	10.7988	18.5905			-123	9.07158	7.08258	11.0606		11.4473	9.3447	13.55		-373	33.5869	27.9659	39.2078		10.6308	7.8041	13.4575
	-122	15.4177	11.8572	18.9782		19.2506	13.5292	24.9721		-372	31.0294	26.3951	35.6636		14.6513	10.7673	18.5354			-122	9.0788	7.12237	11.0352		11.5294	9.4375	13.6213		-372	33.4165	27.8672	38.9658		10.5543	7.78078	13.3278
	-121	15.4997	11.9505	19.049		19.355	13.6134	25.0965		-371	31.0796	26.4734	35.6857		14.6142	10.7397	18.4887			-121	9.08129	7.15884	11.0037		11.607	9.52461	13.6894		-371	33.2515	27.7742	38.7289		10.484	7.7598	13.2082
	-120	15.5915	12.0484	19.1346		19.4517	13.695	25.2084		-370	31.1378	26.5479	35.7276		14.5827	10.7158	18.4496			-120	9.07919	7.19162	10.9668		11.6802	9.60564	13.7548		-370	33.0921	27.6867	38.4975		10.421	7.74157	13.1005
	-119	15.6923	12.1502	19.2343		19.5398	13.7729	25.3067		-369	31.2039	26.6182	35.7896		14.5563	10.6957	18.417			-119	9.0727	7.22038	10.925		11.749	9.68024	13.8178		-369	32.9385	27.605	38.272		10.3665	7.72646	13.0066
	-118	15.8013	12.2552	19.3473		19.6182	13.846	25.3903		-368	31.2778	26.6836	35.8719		14.5347	10.6791	18.3902			-118	9.06202	7.24478	10.8793		11.8135	9.74809	13.8788		-368	32.791	27.5289	38.053		10.3214	7.7148	12.928
	-117	15.9176	12.3627	19.4724		19.6861	13.9134	25.4587		-367	31.359	26.7435	35.9746		14.5173	10.6661	18.3684			-117	9.04737	7.26453	10.8302		11.8737	9.80895	13.9384		-367	32.6498	27.4582	37.8414		10.2865	7.70685	12.8661
	-116	16.0402	12.4719	19.6084		19.7428	13.9743	25.5112		-366	31.4473	26.7972	36.0974		14.5038	10.6567	18.351			-116	9.02896	7.27936	10.7786		11.9297	9.86263	13.9968		-366	32.5154	27.3928	37.6379		10.2624	7.70287	12.822
	-115	16.168	12.582	19.754		19.7877	14.028	25.5473		-365	31.5421	26.8443	36.2399		14.4941	10.6508	18.3374			-115	9.00702	7.28903	10.725		11.9818	9.90904	14.0546		-365	32.388	27.3325	37.4435		10.2498	7.70309	12.7965
	-114	16.2998	12.6921	19.9075		19.8203	14.0739	25.5668		-364	31.6429	26.8842	36.4015		14.488	10.6485	18.3276			-114	8.98178	7.29334	10.6702		12.0302	9.94817	14.1121		-364	32.268	27.277	37.2591		10.2489	7.70772	12.79
	-113	16.4344	12.8014	20.0675		19.8404	14.1114	25.5695		-363	31.749	26.9167	36.5813		14.4855	10.6497	18.3212			-113	8.95344	7.29215	10.6147		12.0749	9.98012	14.1696		-363	32.1559	27.226	37.0858		10.2598	7.71697	12.8026
	-112	16.5706	12.9091	20.232		19.8478	14.1403	25.5554		-362	31.8599	26.9415	36.7783		14.4865	10.6544	18.3185			-112	8.92222	7.28535	10.5591		12.1161	10.0051	14.2272		-362	32.0519	27.1794	36.9245		10.2825	7.73104	12.834
	-111	16.7069	13.0145	20.3993		19.8425	14.1603	25.5246		-361	31.9747	26.9583	36.9911		14.4911	10.6626	18.3195			-111	8.88834	7.27292	10.5038		12.1541	10.0235	14.2848		-361	31.9565	27.1367	36.7763		10.3168	7.7501	12.8835
	-110	16.8422	13.1168	20.5676		19.8244	14.1714	25.4775		-360	32.0929	26.9673	37.2184		14.4995	10.6742	18.3248			-110	8.85199	7.25487	10.4491		12.1891	10.0356	14.3425		-360	31.8699	27.0979	36.642		10.3623	7.77428	12.9503
	-109	16.9751	13.2153	20.735		19.7939	14.1735	25.4143		-359	32.2135	26.9685	37.4586		14.512	10.6892	18.3348			-109	8.81337	7.23131	10.3954		12.221	10.0421	14.4		-359	31.7925	27.0625	36.5225		10.4184	7.80365	13.0331
	-108	17.1045	13.3093	20.8997		19.7512	14.1669	25.3355		-358	32.3361	26.962	37.7102		14.5289	10.7075	18.3503			-108	8.7727	7.2024	10.343		12.2502	10.0435	14.4568		-358	31.7244	27.0305	36.4184		10.4843	7.83823	13.1303
	-107	17.2291	13.3982	21.06		19.6967	14.1518	25.2416		-357	32.4597	26.9482	37.9713		14.5504	10.7289	18.3718			-107	8.73017	7.16835	10.292		12.2766	10.0405	14.5126		-357	31.6659	27.0014	36.3303		10.5591	7.87793	13.2403
	-106	17.3478	13.4814	21.2141		19.6309	14.1285	25.1333		-356	32.5838	26.9275	38.2402		14.5769	10.7536	18.4002			-106	8.686	7.12947	10.2425		12.3003	10.0339	14.5667		-356	31.6169	26.9752	36.2586		10.6419	7.92257	13.3612
	-105	17.4595	13.5586	21.3605		19.5543	14.0976	25.011		-355	32.7077	26.9003	38.5152		14.6088	10.7812	18.4363			-105	8.64039	7.08608	10.1947		12.3214	10.0244	14.6184		-355	31.5776	26.9517	36.2036		10.7314	7.97188	13.491
	-104	17.5635	13.6292	21.4977		19.4675	14.0595	24.8756		-354	32.8308	26.8671	38.7944		14.6464	10.8119	18.481			-104	8.59358	7.03858	10.1486		12.3399	10.0127	14.6671		-354	31.5478	26.9305	36.1651		10.8265	8.02549	13.6276
	-103	17.6588	13.693	21.6245		19.3713	14.0147	24.7278		-353	32.9524	26.8287	39.0761		14.6902	10.8454	18.535			-103	8.5458	6.98742	10.1042		12.3558	9.99963	14.7119		-353	31.5273	26.9115	36.1431		10.926	8.08294	13.769
	-102	17.7447	13.7497	21.7398		19.2661	13.964	24.5682		-352	33.0721	26.7857	39.3584		14.7405	10.8818	18.5991			-102	8.49729	6.93306	10.0615		12.369	9.98586	14.7521		-352	31.5158	26.8945	36.1371		11.0284	8.1437	13.913
	-101	17.8208	13.7991	21.8426		19.1528	13.9078	24.3978		-351	33.1893	26.7388	39.6398		14.7974	10.921	18.6739			-101	8.44832	6.876	10.0206		12.3795	9.97205	14.7869		-351	31.5129	26.8792	36.1465		11.1325	8.20719	14.0578
	-100	17.8867	13.8412	21.9321		19.0321	13.847	24.2172		-350	33.3037	26.6889	39.9185		14.8614	10.9628	18.7599			-100	8.39916	6.81675	9.98156		12.3872	9.95877	14.8156		-350	31.5181	26.8655	36.1707		11.2371	8.27279	14.2013
	-99	17.9419	13.876	22.0079		18.9047	13.782	24.0274		-349	33.4148	26.6368	40.1929		14.9325	11.0072	18.8577			-99	8.35008	6.75585	9.94432		12.3921	9.94654	14.8376		-349	31.5309	26.8531	36.2086		11.3408	8.33989	14.3418
	-98	17.9865	13.9035	22.0696		18.7714	13.7136	23.8292		-348	33.5224	26.5833	40.4615		15.0108	11.0541	18.9675			-98	8.30139	6.69382	9.90896		12.394	9.93579	14.8523		-348	31.5504	26.8416	36.2592		11.4427	8.40787	14.4775
	-97	18.0205	13.924	22.117		18.633	13.6424	23.6235		-347	33.6261	26.5296	40.7227		15.0963	11.1032	19.0895			-97	8.25339	6.6312	9.87558		12.393	9.92688	14.8592		-347	31.5761	26.831	36.3212		11.5415	8.47616	14.6069
	-96	18.0439	13.9376	22.1503		18.4902	13.5691	23.4113		-346	33.7258	26.4764	40.9752		15.189	11.1543	19.2237			-96	8.20638	6.56851	9.84426		12.389	9.92006	14.858		-346	31.607	26.8207	36.3932		11.6365	8.54423	14.7288
	-95	18.0571	13.9446	22.1696		18.3438	13.4941	23.1935		-345	33.8212	26.4249	41.2175		15.2886	11.2074	19.3698			-95	8.16069	6.50625	9.81513		12.3819	9.91551	14.8484		-345	31.6422	26.8107	36.4737		11.7268	8.61162	14.842
	-94	18.0605	13.9455	22.1755		18.1947	13.4181	22.9712		-344	33.9122	26.376	41.4484		15.3948	11.262	19.5277			-94	8.11663	6.44493	9.78832		12.3718	9.91333	14.8303		-344	31.6808	26.8006	36.561		11.8118	8.67796	14.9457
	-93	18.0545	13.9405	22.1685		18.0436	13.3415	22.7456		-343	33.9988	26.3307	41.6668		15.5072	11.3178	19.6967			-93	8.07451	6.38501	9.76402		12.3587	9.91353	14.8039		-343	31.7219	26.7902	36.6536		11.8911	8.74296	15.0392
	-92	18.0398	13.9302	22.1495		17.8914	13.2648	22.5179		-342	34.0807	26.29	41.8715		15.6253	11.3745	19.8762			-92	8.03466	6.32692	9.74239		12.3426	9.91604	14.7692		-342	31.7644	26.7793	36.7496		11.9643	8.80641	15.1222
	-91	18.0172	13.9149	22.1194		17.7388	13.1885	22.2892		-341	34.1582	26.2548	42.0615		15.7485	11.4317	20.0652			-91	7.99737	6.27108	9.72365		12.3237	9.92073	14.7267		-341	31.8074	26.7676	36.8472		12.0313	8.86819	15.1943
	-90	17.9872	13.8951	22.0793		17.5869	13.1129	22.0609		-340	34.2311	26.226	42.2361		15.8758	11.489	20.2626			-90	7.96294	6.21786	9.70801		12.3021	9.92741	14.6769		-340	31.8499	26.755	36.9447		12.092	8.92827	15.2558
	-89	17.951	13.8714	22.0305		17.4364	13.0384	21.8344		-339	34.2994	26.2043	42.3946		16.0066	11.546	20.4672			-89	7.93165	6.1676	9.69571		12.2781	9.93583	14.6203		-339	31.8908	26.7414	37.0402		12.1468	8.98667	15.3069
	-88	17.9092	13.8442	21.9741		17.2882	12.9652	21.6112		-338	34.3633	26.1904	42.5362		16.1398	11.6021	20.6775			-88	7.90378	6.12058	9.68699		12.2518	9.9457	14.5578		-338	31.9292	26.7265	37.132		12.1959	9.04348	15.3482
	-87	17.8629	13.814	21.9118		17.1432	12.8936	21.3928		-337	34.4228	26.1848	42.6608		16.2744	11.657	20.8917			-87	7.87957	6.07705	9.68209		12.2235	9.9567	14.4903		-337	31.9643	26.7103	37.2183		12.2396	9.09881	15.3805
	-86	17.813	13.7812	21.8449		17.0022	12.8238	21.1805		-336	34.478	26.1881	42.768		16.4091	11.7101	21.1081			-86	7.85926	6.03723	9.68128		12.1936	9.96846	14.4187		-336	31.9951	26.6927	37.2976		12.2787	9.1528	15.4046
	-85	17.7606	13.7462	21.7749		16.8661	12.7562	20.9759		-335	34.5291	26.2003	42.8578		16.5429	11.7612	21.3247			-85	7.84304	6.00129	9.68479		12.1623	9.98063	14.344		-335	32.0209	26.6737	37.3681		12.3136	9.20559	15.4216
	-84	17.7065	13.7095	21.7035		16.7357	12.6909	20.7805		-334	34.576	26.2218	42.9303		16.6745	11.8096	21.5394			-84	7.8311	5.96934	9.69286		12.1302	9.99282	14.2675		-334	32.0408	26.6531	37.4286		12.3451	9.25731	15.4328
	-83	17.6519	13.6715	21.6322		16.6118	12.6282	20.5954		-333	34.6191	26.2523	42.986		16.8024	11.855	21.7499			-83	7.82359	5.94146	9.70571		12.0975	10.0047	14.1903		-333	32.0542	26.631	37.4775		12.3737	9.30804	15.4395
	-82	17.5976	13.6326	21.5626		16.4953	12.5685	20.4221		-332	34.6584	26.2917	43.0252		16.9255	11.8969	21.954			-82	7.82063	5.91772	9.72355		12.0647	10.0159	14.1135		-332	32.0604	26.6071	37.5137		12.4004	9.35781	15.4429
	-81	17.5446	13.5931	21.4961		16.3867	12.5121	20.2613		-331	34.6942	26.3395	43.0488		17.0422	11.935	22.1494			-81	7.82231	5.89811	9.74652		12.0322	10.0261	14.0382		-331	32.0589	26.5816	37.5362		12.4256	9.40663	15.4446
	-80	17.4939	13.5536	21.4342		16.2868	12.4594	20.1141		-330	34.7265	26.3953	43.0577		17.1514	11.9689	22.3338			-80	7.82869	5.88261	9.77476		12.0003	10.035	13.9656		-330	32.0491	26.5541	37.544		12.4501	9.45441	15.4457
	-79	17.4463	13.5144	21.3781		16.196	12.4109	19.981		-329	34.7557	26.4584	43.053		17.2516	11.9982	22.5049			-79	7.83977	5.87119	9.80834		11.9696	10.0425	13.8967		-329	32.0306	26.5248	37.5364		12.4743	9.50101	15.4477
	-78	17.4026	13.4759	21.3292		16.1149	12.3673	19.8624		-328	34.7819	26.5279	43.0359		17.3415	12.0225	22.6606			-78	7.85552	5.86377	9.84728		11.9404	10.0484	13.8323		-328	32.003	26.4932	37.5127		12.4989	9.54624	15.4515
	-77	17.3636	13.4387	21.2885		16.0437	12.3292	19.7583		-327	34.8054	26.6029	43.0079		17.4201	12.0414	22.7989			-77	7.8759	5.86025	9.89154		11.9129	10.0526	13.7733		-327	31.966	26.4594	37.4727		12.524	9.58986	15.4582
	-76	17.3301	13.4033	21.2568		15.9829	12.2972	19.6686		-326	34.8264	26.6824	42.9705		17.4862	12.0546	22.9178			-76	7.90077	5.86053	9.941		11.8876	10.0551	13.7202		-326	31.9195	26.423	37.416		12.55	9.63161	15.4684
	-75	17.3026	13.3702	21.2349		15.9325	12.2721	19.5928		-325	34.8453	26.7654	42.9252		17.5387	12.0617	23.0156			-75	7.92998	5.86446	9.99549		11.8647	10.056	13.6735		-325	31.8633	26.3839	37.3426		12.5769	9.67118	15.4827
	-74	17.2817	13.3401	21.2233		15.8925	12.2546	19.5304		-324	34.8623	26.8507	42.8739		17.5768	12.0624	23.0911			-74	7.96332	5.87191	10.0547		11.8444	10.0552	13.6335		-324	31.7972	26.3418	37.2526		12.6048	9.7083	15.5013
	-73	17.268	13.3136	21.2224		15.8629	12.2455	19.4804		-323	34.8778	26.9373	42.8182		17.5997	12.0565	23.1428			-73	8.00054	5.88271	10.1184		11.8268	10.0531	13.6005		-323	31.7213	26.2963	37.1463		12.6335	9.74268	15.5242
	-72	17.2618	13.2914	21.2322		15.8435	12.2453	19.4418		-322	34.892	27.0241	42.7599		17.6068	12.0435	23.1701			-72	8.04133	5.89666	10.186		11.812	10.0498	13.5742		-322	31.6357	26.2472	37.0241		12.6625	9.77404	15.551
	-71	17.2634	13.2741	21.2527		15.834	12.2545	19.4136		-321	34.9055	27.1101	42.7009		17.5976	12.0232	23.1721			-71	8.08536	5.91356	10.2572		11.8001	10.0454	13.5547		-321	31.5405	26.1942	36.8867		12.6917	9.80212	15.5812
	-70	17.273	13.2623	21.2837		15.834	12.2735	19.3945		-320	34.9185	27.1943	42.6427		17.5721	11.9954	23.1487			-70	8.13222	5.93319	10.3312		11.7909	10.0402	13.5416		-320	31.4359	26.1369	36.7348		12.7203	9.82671	15.6139
	-69	17.2908	13.2567	21.3248		15.8429	12.3025	19.3833		-319	34.9314	27.2758	42.587		17.5299	11.96	23.0998			-69	8.18148	5.95529	10.4077		11.7844	10.0342	13.5346		-319	31.3222	26.0752	36.5692		12.7478	9.84757	15.648
	-68	17.3166	13.2578	21.3754		15.8602	12.3415	19.379		-318	34.9447	27.354	42.5353		17.4712	11.9167	23.0257			-68	8.23266	5.97958	10.4857		11.7803	10.0276	13.533		-318	31.1999	26.0088	36.391		12.7735	9.86451	15.6824
	-67	17.3504	13.2659	21.4348		15.8853	12.3901	19.3804		-317	34.9587	27.4282	42.4891		17.3964	11.8656	22.9271			-67	8.28528	6.00578	10.5648		11.7784	10.0205	13.5364		-317	31.0694	25.9374	36.2013		12.7965	9.87733	15.7157
	-66	17.3919	13.2815	21.5022		15.9173	12.448	19.3866		-316	34.9737	27.4979	42.4495		17.3058	11.8066	22.8049			-66	8.3388	6.03357	10.644		11.7784	10.0127	13.544		-316	30.9311	25.861	36.0013		12.8162	9.88581	15.7466
	-65	17.4407	13.3047	21.5766		15.9556	12.5143	19.3968		-315	34.9902	27.5628	42.4177		17.2001	11.7399	22.6603			-65	8.39267	6.06261	10.7227		11.7797	10.0042	13.5553		-315	30.7858	25.7794	35.7921		12.8317	9.88973	15.7737
	-64	17.4963	13.3355	21.6571		15.9993	12.5881	19.4104		-314	35.0085	27.6224	42.3946		17.0801	11.6655	22.4947			-64	8.44636	6.09256	10.8002		11.7821	9.99479	13.5693		-314	30.6339	25.6927	35.5752		12.8423	9.88887	15.7957
	-63	17.5581	13.3737	21.7424		16.0475	12.668	19.4271		-313	35.0289	27.6768	42.3809		16.9467	11.5837	22.3097			-63	8.4993	6.12306	10.8755		11.7849	9.98427	13.5854		-313	30.4764	25.6009	35.3519		12.8471	9.88299	15.8113
	-62	17.6253	13.4191	21.8315		16.0996	12.7525	19.4466		-312	35.0515	27.7257	42.3772		16.8011	11.4948	22.1073			-62	8.55096	6.15376	10.9482		11.7876	9.9723	13.6028		-312	30.3139	25.5042	35.1236		12.8456	9.87184	15.8194
	-61	17.6971	13.4712	21.9231		16.1546	12.84	19.4691		-311	35.0765	27.7693	42.3838		16.6444	11.3994	21.8894			-61	8.60083	6.18431	11.0174		11.7896	9.95852	13.6206		-311	30.1472	25.4029	34.8916		12.8371	9.85516	15.819
	-60	17.7725	13.5292	22.0159		16.2116	12.9284	19.4948		-310	35.1042	27.8075	42.4008		16.4779	11.2977	21.6581			-60	8.64843	6.21436	11.0825		11.7903	9.94251	13.6381		-310	29.9772	25.2972	34.6572		12.8211	9.83272	15.8094
	-59	17.8505	13.5924	22.1085		16.27	13.0159	19.5241		-309	35.1344	27.8405	42.4283		16.3031	11.1904	21.4157			-59	8.69333	6.24362	11.143		11.7891	9.92384	13.6544		-309	29.8048	25.1877	34.4218		12.7972	9.80428	15.7901
	-58	17.9298	13.6598	22.1997		16.3289	13.1002	19.5576		-308	35.1672	27.8684	42.466		16.1213	11.0782	21.1644			-58	8.73514	6.2718	11.1985		11.7854	9.90203	13.6687		-308	29.6307	25.0748	34.1867		12.7651	9.76966	15.7606
	-57	18.0092	13.7303	22.288		16.3876	13.1793	19.596		-307	35.2025	27.8914	42.5136		15.9342	10.9617	20.9066			-57	8.77356	6.29867	11.2484		11.7785	9.87662	13.6805		-307	29.456	24.959	33.9531		12.7248	9.7287	15.7209
	-56	18.0874	13.8026	22.3721		16.4455	13.2511	19.6399		-306	35.24	27.9096	42.5704		15.7431	10.8417	20.6446			-56	8.80833	6.32402	11.2926		11.768	9.84715	13.6889		-306	29.2815	24.8409	33.7221		12.6762	9.6813	15.6711
	-55	18.163	13.8755	22.4505		16.5019	13.3138	19.69		-305	35.2795	27.9231	42.6358		15.5497	10.7189	20.3806			-55	8.83929	6.34772	11.3309		11.7532	9.81316	13.6933		-305	29.1079	24.7211	33.4948		12.6194	9.62741	15.6114
	-54	18.2347	13.9477	22.5218		16.5562	13.3659	19.7465		-304	35.3205	27.9321	42.7089		15.3555	10.5941	20.1169			-54	8.86636	6.36969	11.363		11.7337	9.77425	13.6932		-304	28.9363	24.6002	33.2723		12.5547	9.56707	15.5423
	-53	18.3012	14.0177	22.5847		16.6079	13.4061	19.8098		-303	35.3627	27.9367	42.7888		15.1619	10.4682	19.8555			-53	8.88953	6.38992	11.3892		11.709	9.73005	13.688		-303	28.7672	24.4788	33.0556		12.4825	9.50038	15.4645
	-52	18.3609	14.0841	22.6378		16.6567	13.4335	19.8798		-302	35.4056	27.937	42.8742		14.9702	10.342	19.5985			-52	8.90892	6.40844	11.4094		11.6789	9.68028	13.6775		-302	28.6014	24.3575	32.8454		12.4031	9.42754	15.3788
	-51	18.4128	14.1458	22.6798		16.702	13.4478	19.9561		-301	35.4485	27.933	42.964		14.782	10.2163	19.3477			-51	8.92467	6.42537	11.424		11.6429	9.62467	13.6612		-301	28.4397	24.2368	32.6426		12.3173	9.34882	15.2859
	-50	18.4554	14.2013	22.7096		16.7436	13.4491	20.0381		-300	35.4908	27.9248	43.0568		14.5984	10.0917	19.105			-50	8.93706	6.44089	11.4332		11.6011	9.56309	13.639		-300	28.2826	24.1172	32.4479		12.2257	9.26459	15.1868
	-49	18.4878	14.2495	22.7261		16.7812	13.4377	20.1247		-299	35.5319	27.9124	43.1514		14.4205	9.96919	18.8719			-49	8.9464	6.45523	11.4376		11.5531	9.49545	13.6107		-299	28.1306	23.9992	32.2619		12.129	9.17529	15.0827
	-48	18.5088	14.2893	22.7283		16.8147	13.4145	20.2149		-298	35.571	27.8958	43.2463		14.2496	9.84929	18.6498			-48	8.9531	6.46867	11.4375		11.4991	9.42178	13.5764		-298	27.9842	23.8832	32.0852		12.0279	9.08144	14.9744
	-47	18.5176	14.3198	22.7155		16.8439	13.3806	20.3072		-297	35.6075	27.8749	43.3401		14.0864	9.73268	18.4401			-47	8.95762	6.48156	11.4337		11.4391	9.34219	13.5361		-297	27.8439	23.7696	31.9182		11.9233	8.98365	14.863
	-46	18.5136	14.3401	22.6871		16.8688	13.3374	20.4003		-296	35.6406	27.8497	43.4314		13.9319	9.61994	18.2438			-46	8.96046	6.49427	11.4267		11.3734	9.2569	13.4899		-296	27.7099	23.6586	31.7612		11.8161	8.88257	14.7496
	-45	18.4962	14.3497	22.6426		16.8895	13.2862	20.4927		-295	35.6696	27.8203	43.5189		13.7868	9.51158	18.0619			-45	8.96216	6.50722	11.4171		11.3022	9.1662	13.4382		-295	27.5826	23.5505	31.6146		11.707	8.77892	14.635
	-44	18.465	14.3481	22.582		16.9059	13.2289	20.583		-294	35.6938	27.7864	43.6011		13.6516	9.40805	17.8952			-44	8.96327	6.52082	11.4057		11.2259	9.07049	13.3813		-294	27.4621	23.4456	31.4785		11.5968	8.67345	14.5201
	-43	18.4202	14.335	22.5053		16.9184	13.1668	20.67		-293	35.7125	27.7482	43.6769		13.5269	9.30972	17.7441			-43	8.96438	6.53552	11.3932		11.145	8.97024	13.3197		-293	27.3486	23.3442	31.353		11.4864	8.56695	14.4058
	-42	18.3617	14.3104	22.413		16.9271	13.1017	20.7525		-292	35.7252	27.7055	43.745		13.4131	9.21688	17.6092			-42	8.96604	6.55175	11.3803		11.0599	8.866	13.2538		-292	27.2422	23.2464	31.2381		11.3765	8.46022	14.2927
	-41	18.29	14.2744	22.3057		16.9323	13.035	20.8296		-291	35.7314	27.6584	43.8044		13.3102	9.12977	17.4907			-41	8.9688	6.56994	11.3677		10.9713	8.75837	13.1842		-291	27.1431	23.1524	31.1337		11.2678	8.35406	14.1815
	-40	18.2058	14.2272	22.1844		16.9344	12.9683	20.9005		-290	35.7305	27.6068	43.8541		13.2186	9.04853	17.3887			-40	8.9732	6.59049	11.3559		10.8798	8.648	13.1115		-290	27.0512	23.0626	31.0398		11.161	8.24924	14.0727
	-39	18.1099	14.1696	22.0503		16.9338	12.9029	20.9647		-289	35.7221	27.5509	43.8933		13.1382	8.97323	17.3031			-39	8.97972	6.61375	11.3457		10.786	8.53558	13.0365		-289	26.9667	22.9772	30.9561		11.0567	8.14654	13.9668
	-38	18.0035	14.1021	21.9049		16.931	12.8401	21.0218		-288	35.7059	27.4907	43.9211		13.0688	8.90386	17.2338			-38	8.98878	6.64005	11.3375		10.6908	8.42181	12.9598		-288	26.8895	22.8965	30.8824		10.9554	8.04667	13.8642
	-37	17.8879	14.0257	21.75		16.9263	12.7809	21.0717		-287	35.6817	27.4263	43.9371		13.0104	8.84035	17.1805			-37	9.00077	6.66965	11.3319		10.5948	8.3074	12.8822		-287	26.8196	22.8207	30.8186		10.8577	7.95028	13.7651
	-36	17.7645	13.9415	21.5875		16.9204	12.7265	21.1143		-286	35.6493	27.358	43.9407		12.9627	8.78252	17.1428			-36	9.016	6.70275	11.3292		10.4987	8.19304	12.8045		-286	26.7572	22.7502	30.7642		10.764	7.85798	13.67
	-35	17.6353	13.8508	21.4197		16.9138	12.6776	21.15		-285	35.6088	27.286	43.9315		12.9251	8.73017	17.1201			-35	9.03473	6.73949	11.33		10.4033	8.07941	12.7273		-285	26.7022	22.6854	30.719		10.6746	7.77031	13.5789
	-34	17.5019	13.755	21.2487		16.907	12.635	21.179		-284	35.56	27.2105	43.9095		12.8974	8.68298	17.1118			-34	9.05713	6.77994	11.3343		10.3093	7.96716	12.6515		-284	26.6546	22.6264	30.6828		10.5899	7.68771	13.4921
	-33	17.3663	13.6556	21.0771		16.9007	12.5994	21.202		-283	35.5031	27.1319	43.8743		12.8789	8.64062	17.1172			-33	9.08333	6.82408	11.3426		10.2173	7.8569	12.5777		-283	26.6145	22.5738	30.6553		10.5101	7.61055	13.4097
	-32	17.2307	13.5542	20.9073		16.8952	12.5711	21.2193		-282	35.4384	27.0507	43.8262		12.8691	8.60269	17.1356			-32	9.11335	6.87185	11.3548		10.128	7.74922	12.5068		-282	26.582	22.5278	30.6363		10.4356	7.5391	13.332
	-31	17.0972	13.4525	20.7418		16.8912	12.5506	21.2319		-281	35.3662	26.9672	43.7652		12.8673	8.56878	17.1659			-31	9.14718	6.92309	11.3713		10.042	7.64463	12.4394		-281	26.5572	22.4886	30.6257		10.3663	7.47355	13.2591
	-30	16.9677	13.3523	20.5831		16.8891	12.5379	21.2403		-280	35.2867	26.8819	43.6915		12.8729	8.53845	17.2073			-30	9.18474	6.97758	11.3919		9.95984	7.54363	12.3761		-280	26.54	22.4567	30.6233		10.3026	7.41402	13.1912
	-29	16.8444	13.2552	20.4336		16.8893	12.5331	21.2455		-279	35.2005	26.7954	43.6056		12.885	8.51124	17.2588			-29	9.22588	7.03506	11.4167		9.88202	7.44667	12.3174		-279	26.5306	22.4322	30.6291		10.2445	7.3605	13.1285
	-28	16.7293	13.163	20.2956		16.8922	12.5362	21.2482		-278	35.1081	26.7083	43.508		12.903	8.48672	17.3192			-28	9.2704	7.09517	11.4456		9.80901	7.35417	12.2639		-278	26.5291	22.4152	30.643		10.192	7.31293	13.0711
	-27	16.6242	13.0771	20.1712		16.8981	12.5467	21.2494		-277	35.0101	26.621	43.3993		12.926	8.46451	17.3874			-27	9.31808	7.15755	11.4786		9.74121	7.2665	12.2159		-277	26.5354	22.4058	30.6651		10.1452	7.27115	13.0193
	-26	16.5307	12.999	20.0624		16.9071	12.5644	21.2498		-276	34.9072	26.5343	43.2801		12.9532	8.44423	17.4622			-26	9.36861	7.22177	11.5155		9.67897	7.18401	12.1739		-276	26.5497	22.404	30.6954		10.1041	7.23495	12.9733
	-25	16.4503	12.9299	19.9707		16.9195	12.5887	21.2503		-275	34.8	26.4486	43.1514		12.9839	8.42559	17.5422			-25	9.42169	7.28736	11.556		9.62259	7.10704	12.1381		-275	26.572	22.4098	30.7341		10.0687	7.20405	12.9334
	-24	16.3843	12.8709	19.8977		16.9352	12.6189	21.2515		-274	34.6893	26.3647	43.014		13.0173	8.40833	17.6262			-24	9.47697	7.35383	11.6001		9.57232	7.03588	12.1088		-274	26.6021	22.4229	30.7813		10.039	7.1781	12.8998
	-23	16.3336	12.8228	19.8444		16.9542	12.6542	21.2542		-273	34.576	26.283	42.869		13.0526	8.39228	17.7129			-23	9.53406	7.4207	11.6474		9.52838	6.97082	12.0859		-273	26.6401	22.4431	30.8371		10.0147	7.15672	12.8727
	-22	16.2989	12.7862	19.8117		16.9763	12.6937	21.2589		-272	34.4609	26.2042	42.7176		13.0891	8.37734	17.8008			-22	9.59258	7.48743	11.6977		9.49095	6.91212	12.0698		-272	26.6858	22.47	30.9016		9.99583	7.13951	12.8522
	-21	16.2806	12.7613	19.8		17.0013	12.7365	21.2662		-271	34.3449	26.1287	42.561		13.1261	8.36345	17.8887			-21	9.6521	7.5535	11.7507		9.46015	6.86003	12.0603		-271	26.7391	22.5032	30.975		9.98221	7.12602	12.8384
	-20	16.2788	12.7481	19.8095		17.0289	12.7814	21.2765		-270	34.2288	26.0572	42.4005		13.163	8.35066	17.9753			-20	9.71219	7.6184	11.806		9.43608	6.81475	12.0574		-270	26.7998	22.5421	31.0574		9.97364	7.11582	12.8315
	-19	16.2931	12.7464	19.8399		17.0587	12.8276	21.2898		-269	34.1138	25.99	42.2375		13.1992	8.33902	18.0593			-19	9.77242	7.6816	11.8632		9.41883	6.7765	12.0612		-269	26.8674	22.5861	31.1488		9.96989	7.10846	12.8313
	-18	16.3231	12.7556	19.8906		17.0901	12.8738	21.3064		-268	34.0006	25.9276	42.0735		13.2341	8.32868	18.1396			-18	9.83231	7.7426	11.922		9.40843	6.74544	12.0714		-268	26.9419	22.6346	31.2491		9.97068	7.10351	12.8378
	-17	16.3679	12.7752	19.9606		17.1226	12.9191	21.3261		-267	33.8902	25.8705	41.91		13.2674	8.31977	18.215			-17	9.89141	7.8009	11.9819		9.40492	6.72171	12.0881		-267	27.0226	22.687	31.3582		9.97568	7.10056	12.8508
	-16	16.4263	12.804	20.0486		17.1556	12.9625	21.3488		-266	33.7837	25.8188	41.7486		13.2986	8.31247	18.2846			-16	9.94922	7.85603	12.0424		9.40828	6.70542	12.1112		-266	27.1091	22.7425	31.4758		9.98456	7.09923	12.8699
	-15	16.497	12.8411	20.1528		17.1885	13.003	21.374		-265	33.6818	25.7729	41.5907		13.3273	8.30696	18.3476			-15	10.0053	7.90751	12.103		9.41852	6.69664	12.1404		-265	27.201	22.8004	31.6015		9.9969	7.09914	12.8947
	-14	16.5783	12.8852	20.2714		17.2205	13.0398	21.4011		-264	33.5857	25.7332	41.4382		13.3534	8.30341	18.4033			-14	10.059	7.95492	12.1631		9.43558	6.69541	12.1758		-264	27.2976	22.8602	31.7349		10.0123	7.09998	12.9245
	-13	16.6686	12.935	20.4021		17.2509	13.0722	21.4296		-263	33.496	25.6996	41.2923		13.3766	8.30197	18.4512			-13	10.11	7.99783	12.2221		9.45941	6.70173	12.2171		-263	27.3983	22.9212	31.8753		10.0302	7.10145	12.9589
	-12	16.7657	12.9892	20.5423		17.2791	13.0996	21.4586		-262	33.4137	25.6725	41.1548		13.3968	8.30275	18.4909			-12	10.1577	8.03584	12.2795		9.48995	6.71557	12.2643		-262	27.5024	22.9829	32.022		10.0501	7.10327	12.9969
	-11	16.8678	13.0463	20.6893		17.3044	13.1215	21.4873		-261	33.3395	25.652	41.027		13.414	8.30584	18.5222			-11	10.2015	8.06858	12.3345		9.52708	6.73686	12.3173		-261	27.6094	23.0447	32.174		10.0714	7.1052	13.0377
	-10	16.9727	13.1049	20.8405		17.326	13.1375	21.5145		-260	33.2742	25.638	40.9104		13.4282	8.31129	18.5451			-10	10.2411	8.09573	12.3864		9.57069	6.76549	12.3759		-260	27.7183	23.1062	32.3304		10.0937	7.10702	13.0804
	-9	17.0782	13.1636	20.9928		17.3435	13.1475	21.5395		-259	33.2184	25.6306	40.8061		13.4394	8.3191	18.5597			-9	10.2758	8.11695	12.4346		9.62064	6.80135	12.4399		-259	27.8286	23.1671	32.4901		10.1163	7.10853	13.124
	-8	17.1823	13.2212	21.1435		17.3562	13.1513	21.561		-258	33.1726	25.6299	40.7153		13.4478	8.32922	18.5664			-8	10.3052	8.13199	12.4783		9.67676	6.84427	12.5093		-258	27.9394	23.2269	32.6519		10.1385	7.10955	13.1675
	-7	17.2831	13.2763	21.2898		17.3636	13.1489	21.5782		-257	33.1375	25.6359	40.6391		13.4535	8.34157	18.5654			-7	10.3287	8.1406	12.5168		9.73887	6.89408	12.5837		-257	28.0501	23.2855	32.8146		10.1598	7.10992	13.2097
	-6	17.3784	13.328	21.4289		17.3653	13.1403	21.5902		-256	33.1133	25.6483	40.5783		13.4567	8.35604	18.5574			-6	10.346	8.14259	12.5494		9.80674	6.95059	12.6629		-256	28.1598	23.3427	32.977		10.1796	7.10948	13.2498
	-5	17.4667	13.3751	21.5583		17.3609	13.1258	21.596		-255	33.1003	25.6673	40.5334		13.4577	8.37249	18.5429			-5	10.3566	8.13781	12.5755		9.88013	7.01362	12.7466		-255	28.268	23.3981	33.1379		10.1974	7.10808	13.2867
	-4	17.5463	13.4167	21.6758		17.3502	13.1056	21.5949		-254	33.0988	25.6926	40.5051		13.4567	8.39076	18.5227			-4	10.3602	8.12614	12.5943		9.95878	7.08295	12.8346		-254	28.3738	23.4517	33.296		10.2124	7.1056	13.3193
	-3	17.6157	13.4521	21.7793		17.3331	13.08	21.5862		-253	33.1089	25.7243	40.4935		13.4541	8.41071	18.4975			-3	10.3564	8.10755	12.6052		10.0424	7.1584	12.9264		-253	28.4767	23.5032	33.4502		10.2244	7.10192	13.3468
	-2	17.6739	13.4808	21.8671		17.3094	13.0493	21.5694		-252	33.1304	25.7621	40.4987		13.4502	8.43217	18.4682			-2	10.3449	8.08204	12.6078		10.1307	7.23976	13.0216		-252	28.576	23.5526	33.5995		10.2326	7.09693	13.3683
	-1	17.7199	13.5021	21.9377		17.2791	13.014	21.5441		-251	33.1633	25.8059	40.5207		13.4453	8.45502	18.4356			-1	10.3256	8.04967	12.6016		10.2233	7.32684	13.1197		-251	28.6712	23.5997	33.7427		10.2369	7.09056	13.3832
	0	17.7529	13.5159	21.99		17.2423	12.9745	21.5101		-250	33.2073	25.8556	40.5591		13.4398	8.47915	18.4005			0	10.2984	8.01056	12.5861		10.3199	7.41946	13.2203		-250	28.7617	23.6442	33.8791		10.2368	7.08273	13.3908
	1	17.7726	13.5219	22.0233		17.1992	12.9312	21.4673		-249	33.2622	25.9109	40.6135		13.4341	8.50448	18.3638			1	10.2631	7.96492	12.5612		10.4201	7.51745	13.3228		-249	28.847	23.686	34.0079		10.232	7.07339	13.3906
	2	17.7787	13.5201	22.0372		17.1501	12.8847	21.4155		-248	33.3275	25.9716	40.6833		13.4286	8.53098	18.3263			2	10.2198	7.91299	12.5267		10.5237	7.62064	13.4268		-248	28.9266	23.725	34.1282		10.2224	7.06251	13.3823
	3	17.7712	13.5108	22.0316		17.0951	12.8354	21.3549		-247	33.4026	26.0375	40.7677		13.4237	8.55868	18.2888			3	10.1688	7.85509	12.4825		10.6302	7.72888	13.5316		-247	29.0002	23.7607	34.2397		10.2078	7.05007	13.3656
	4	17.7505	13.494	22.0069		17.0348	12.7838	21.2857		-246	33.487	26.1082	40.8659		13.4198	8.58762	18.252			4	10.1101	7.7916	12.4286		10.7394	7.84201	13.6368		-246	29.0674	23.7931	34.3417		10.1882	7.03611	13.3404
	5	17.7169	13.4704	21.9634		16.9693	12.7304	21.2083		-245	33.5801	26.1832	40.9769		13.4174	8.61791	18.2169			5	10.0442	7.72296	12.3654		10.8509	7.95988	13.742		-245	29.1279	23.8219	34.434		10.1637	7.02065	13.3068
	6	17.6712	13.4402	21.9022		16.8992	12.6756	21.1228		-244	33.681	26.2622	41.0998		13.4168	8.6497	18.1839			6	9.97135	7.64965	12.2931		10.9645	8.08234	13.8466		-244	29.1815	23.8467	34.5163		10.1344	7.00375	13.265
	7	17.6143	13.4043	21.8243		16.8249	12.62	21.0298		-243	33.789	26.3445	41.2335		13.4185	8.68317	18.1539			7	9.89217	7.57222	12.2121		11.0799	8.20925	13.9505		-243	29.2278	23.8673	34.5883		10.1004	6.98549	13.2153
	8	17.5471	13.3632	21.731		16.7469	12.564	20.9297		-242	33.9033	26.4295	41.377		13.423	8.71851	18.1275			8	9.8072	7.49125	12.1232		11.1969	8.34044	14.0533		-242	29.2667	23.8835	34.65		10.062	6.96597	13.1581
	9	17.4708	13.3178	21.6238		16.6655	12.508	20.8229		-241	34.0229	26.5165	41.5293		13.4306	8.75596	18.1052			9	9.7171	7.40737	12.0268		11.3153	8.47576	14.1549		-241	29.2981	23.8948	34.7013		10.0196	6.94531	13.0939
	10	17.3867	13.2691	21.5044		16.5812	12.4524	20.71		-240	34.147	26.6046	41.6893		13.4417	8.79574	18.0877			10	9.6226	7.32122	11.924		11.4351	8.615	14.2551		-240	29.3217	23.9011	34.7423		9.97358	6.92365	13.0235
	11	17.2962	13.2178	21.3746		16.4944	12.3974	20.5915		-239	34.2746	26.693	41.8561		13.4568	8.83808	18.0755			11	9.52447	7.23348	11.8155		11.5561	8.75799	14.3541		-239	29.3376	23.9022	34.7729		9.9243	6.90112	12.9475
	12	17.2007	13.1651	21.2362		16.4056	12.3435	20.4678		-238	34.4047	26.7808	42.0286		13.4761	8.88317	18.069			12	9.42355	7.14484	11.7023		11.6783	8.9045	14.452		-238	29.3455	23.8978	34.7932		9.87225	6.87789	12.8666
	13	17.1016	13.112	21.0912		16.3151	12.2908	20.3395		-237	34.5365	26.8671	42.2059		13.5	8.93118	18.0688			13	9.32069	7.05598	11.5854		11.8016	9.0543	14.549		-237	29.3455	23.8878	34.8033		9.81792	6.85412	12.7817
	14	17.0005	13.0596	20.9414		16.2233	12.2395	20.207		-236	34.6689	26.9509	42.3869		13.5287	8.98224	18.0752			14	9.2168	6.96759	11.466		11.9263	9.20713	14.6454		-236	29.3376	23.872	34.8032		9.76182	6.82997	12.6937
	15	16.899	13.009	20.789		16.1305	12.1899	20.071		-235	34.801	27.0312	42.5709		13.5625	9.03643	18.0885			15	9.11276	6.88036	11.3452		12.0522	9.3627	14.7416		-235	29.3217	23.8504	34.7931		9.70445	6.80561	12.6033
	16	16.7986	12.9613	20.6359		16.037	12.142	19.932		-234	34.932	27.1074	42.7566		13.6014	9.09375	18.109			16	9.00947	6.79493	11.224		12.1794	9.52069	14.8382		-234	29.2979	23.8229	34.773		9.64634	6.78122	12.5115
	17	16.7008	12.9176	20.484		15.9432	12.0959	19.7904		-233	35.0608	27.1784	42.9432		13.6455	9.15412	18.1369			17	8.90781	6.71196	11.1037		12.3082	9.68075	14.9356		-233	29.2662	23.7896	34.7429		9.58798	6.75695	12.419
	18	16.6071	12.879	20.3352		15.8493	12.0515	19.647		-232	35.1867	27.2438	43.1297		13.6948	9.21739	18.1723			18	8.80863	6.63204	10.9852		12.4384	9.8425	15.0343		-232	29.2268	23.7505	34.703		9.52984	6.73295	12.3267
	19	16.519	12.8466	20.1915		15.7556	12.0088	19.5025		-231	35.3089	27.3029	43.3149		13.7492	9.28332	18.2151			19	8.71275	6.55576	10.8697		12.5702	10.0055	15.1348		-231	29.1797	23.7059	34.6534		9.47239	6.70936	12.2354
	20	16.4379	12.8213	20.0545		15.6625	11.9676	19.3574		-230	35.4265	27.3552	43.4978		13.8084	9.3516	18.2652			20	8.62094	6.48365	10.7582		12.7035	10.1694	15.2377		-230	29.125	23.6558	34.5943		9.41605	6.68633	12.1458
	21	16.3651	12.804	19.9261		15.5703	11.9278	19.2127		-229	35.5388	27.4004	43.6773		13.8721	9.4218	18.3224			21	8.53391	6.41621	10.6516		12.8384	10.3336	15.3433		-229	29.0631	23.6006	34.5256		9.36121	6.66398	12.0584
	22	16.3018	12.7957	19.8079		15.4792	11.8892	19.0692		-228	35.6453	27.4384	43.8523		13.9398	9.49342	18.3863			22	8.45231	6.35387	10.5507		12.9748	10.4975	15.4521		-228	28.9942	23.5406	34.4477		9.30822	6.6424	11.974
	23	16.2493	12.7969	19.7016		15.3896	11.8514	18.9278		-227	35.7454	27.469	44.0218		14.0111	9.5659	18.4562			23	8.37671	6.29704	10.4564		13.1124	10.6607	15.5641		-227	28.9185	23.4761	34.3608		9.25739	6.62171	11.8931
	24	16.2085	12.8085	19.6086		15.3019	11.8142	18.7897		-226	35.8385	27.4923	44.1847		14.0851	9.63859	18.5317			24	8.3076	6.24603	10.3692		13.2511	10.8225	15.6796		-226	28.8364	23.4076	34.2652		9.20901	6.60197	11.816
	25	16.1806	12.8307	19.5305		15.2165	11.7771	18.6559		-225	35.9243	27.5085	44.3401		14.1612	9.71078	18.6117			25	8.24541	6.20111	10.2897		13.3904	10.9823	15.7985		-225	28.7484	23.3355	34.1613		9.16329	6.58328	11.7433
	26	16.1663	12.864	19.4686		15.1337	11.7398	18.5277		-224	36.0025	27.5177	44.4872		14.2386	9.78176	18.6954			26	8.19046	6.16249	10.2184		13.5299	11.1392	15.9206		-224	28.655	23.2605	34.0496		9.12042	6.56569	11.6752
	27	16.1664	12.9086	19.4241		15.0541	11.702	18.4062		-223	36.0728	27.5204	44.6252		14.3162	9.85072	18.7816			27	8.14299	6.13027	10.1557		13.6691	11.2927	16.0455		-223	28.5568	23.183	33.9306		9.08056	6.54926	11.6119
	28	16.1813	12.9645	19.3982		14.978	11.6632	18.2928		-222	36.1351	27.5167	44.7536		14.393	9.9169	18.8691			28	8.10315	6.10451	10.1018		13.8073	11.4418	16.1728		-222	28.4544	23.1038	33.8049		9.04381	6.53405	11.5536
	29	16.2117	13.0316	19.3917		14.9059	11.6232	18.1886		-221	36.1895	27.5071	44.8719		14.468	9.9795	18.9566			29	8.07102	6.08517	10.0569		13.9438	11.5858	16.3018		-221	28.3485	23.0236	33.6735		9.01024	6.52011	11.5004
	30	16.2576	13.1098	19.4055		14.8382	11.5818	18.0947		-220	36.2359	27.492	44.9799		14.5402	10.0377	19.0426			30	8.04655	6.07211	10.021		14.0777	11.7238	16.4316		-220	28.24	22.9431	33.537		8.97988	6.50748	11.4523
	31	16.3193	13.1985	19.4401		14.7755	11.5387	18.0123		-219	36.2746	27.4717	45.0775		14.6082	10.0909	19.1256			31	8.02966	6.06512	9.99419		14.2081	11.8549	16.5613		-219	28.1298	22.8631	33.3965		8.95273	6.49621	11.4092
	32	16.3966	13.2974	19.4958		14.7182	11.4942	17.9422		-218	36.3059	27.4468	45.1649		14.6711	10.1382	19.2041			32	8.02012	6.06392	9.97633		14.334	11.9783	16.6897		-218	28.0189	22.7846	33.2531		8.92875	6.48635	11.3711
	33	16.4893	13.4057	19.5728		14.6667	11.4482	17.8852		-217	36.33	27.4176	45.2423		14.7278	10.179	19.2766			33	8.01768	6.06812	9.96724		14.4545	12.0932	16.8157		-217	27.9082	22.7085	33.1079		8.90788	6.47794	11.3378
	34	16.5968	13.5229	19.6707		14.6214	11.401	17.8417		-216	36.3473	27.3845	45.3102		14.7772	10.2127	19.3416			34	8.02197	6.07729	9.96666		14.5683	12.1986	16.938		-216	27.7989	22.6357	32.962		8.89001	6.47101	11.309
	35	16.7186	13.648	19.7892		14.5827	11.3532	17.8121		-215	36.3585	27.3481	45.369		14.8183	10.2388	19.3978			35	8.03257	6.09092	9.97423		14.6746	12.2939	17.0552		-215	27.692	22.5672	32.8168		8.87502	6.46561	11.2844
	36	16.8537	13.7801	19.9273		14.5508	11.3053	17.7964		-214	36.3641	27.3086	45.4196		14.8503	10.2568	19.4438			36	8.04898	6.10844	9.98952		14.7721	12.3783	17.166		-214	27.5888	22.504	32.6736		8.86276	6.46176	11.2638
	37	17.0012	13.9184	20.0841		14.5262	11.2579	17.7945		-213	36.3646	27.2665	45.4626		14.8724	10.2664	19.4784			37	8.07065	6.12927	10.012		14.8599	12.4511	17.2688		-213	27.4905	22.4471	32.5338		8.85302	6.45947	11.2466
	38	17.1599	14.0617	20.2581		14.5089	11.212	17.8059		-212	36.3606	27.2223	45.4989		14.884	10.2672	19.5007			38	8.09694	6.15278	10.0411		14.9371	12.5118	17.3623		-212	27.3981	22.3976	32.3986		8.84561	6.45874	11.2325
	39	17.3282	14.2089	20.4476		14.4992	11.1682	17.8301		-211	36.3529	27.1765	45.5294		14.8845	10.2591	19.51			39	8.12721	6.17834	10.0761		15.0026	12.56	17.4453		-211	27.3129	22.3563	32.2694		8.84029	6.45955	11.221
	40	17.5048	14.3588	20.6507		14.497	11.1276	17.8664		-210	36.3421	27.1294	45.5548		14.8738	10.242	19.5055			40	8.16075	6.20534	10.1162		15.0559	12.5953	17.5164		-210	27.2359	22.3242	32.1476		8.83679	6.46185	11.2117
	41	17.6878	14.5102	20.8653		14.5025	11.0909	17.9141		-209	36.3289	27.0817	45.5761		14.8515	10.2159	19.4871			41	8.19682	6.23315	10.1605		15.0961	12.6177	17.5746		-209	27.1683	22.3022	32.0344		8.83482	6.46557	11.2041
	42	17.8754	14.6617	21.0892		14.5155	11.0589	17.9722		-208	36.3138	27.0338	45.5938		14.8178	10.181	19.4546			42	8.23465	6.26122	10.2081		15.1228	12.6269	17.6188		-208	27.1109	22.291	31.9309		8.83408	6.47061	11.1976
	43	18.0659	14.8119	21.3199		14.5361	11.0323	18.0399		-207	36.2975	26.9863	45.6087		14.7728	10.1375	19.4082			43	8.27348	6.28899	10.258		15.1356	12.6231	17.6482		-207	27.0647	22.2912	31.8383		8.83422	6.47681	11.1916
	44	18.257	14.9593	21.5548		14.564	11.0117	18.1163		-206	36.2806	26.9397	45.6214		14.7169	10.0857	19.3482			44	8.31252	6.31598	10.3091		15.1343	12.6065	17.6622		-206	27.0304	22.3033	31.7574		8.83491	6.48403	11.1858
	45	18.4469	15.1025	21.7914		14.5991	10.9976	18.2006		-205	36.2635	26.8946	45.6323		14.6507	10.0262	19.2752			45	8.35101	6.34174	10.3603		15.1189	12.5773	17.6604		-205	27.0086	22.3279	31.6893		8.83577	6.49203	11.1795
	46	18.6335	15.24	22.0271		14.6411	10.9903	18.2918		-204	36.2467	26.8515	45.6418		14.5748	9.95937	19.1902			46	8.38819	6.36587	10.4105		15.0894	12.5361	17.6426		-204	26.9997	22.3651	31.6344		8.83641	6.50058	11.1722
	47	18.8148	15.3703	22.2593		14.6897	10.9901	18.3894		-203	36.2305	26.8111	45.6499		14.4901	9.886	19.0942			47	8.42336	6.38803	10.4587		15.0461	12.4834	17.6088		-203	27.0042	22.415	31.5934		8.83645	6.50941	11.1635
	48	18.9887	15.4919	22.4854		14.7448	10.9971	18.4926		-202	36.2153	26.7737	45.6569		14.3976	9.80679	18.9883			48	8.45583	6.40793	10.5037		14.9895	12.4197	17.5592		-202	27.0221	22.4776	31.5665		8.8355	6.51821	11.1528
	49	19.1533	15.6036	22.7031		14.806	11.0113	18.6008		-201	36.2012	26.7399	45.6625		14.2983	9.72256	18.8741			49	8.48498	6.42532	10.5446		14.9201	12.3458	17.4944		-201	27.0533	22.5527	31.554		8.83314	6.52664	11.1396
	50	19.3069	15.704	22.9098		14.8731	11.0325	18.7137		-200	36.1885	26.7101	45.6668		14.1935	9.63419	18.7529			50	8.51027	6.44	10.5805		14.8387	12.2624	17.415		-200	27.0978	22.6398	31.5557		8.82899	6.53436	11.1236
	51	19.4477	15.792	23.1034		14.9457	11.0607	18.8307		-199	36.1771	26.6848	45.6693		14.0845	9.54263	18.6264			51	8.53122	6.45183	10.6106		14.7462	12.1704	17.3219		-199	27.155	22.7385	31.5716		8.82266	6.54099	11.1043
	52	19.5742	15.8665	23.2819		15.0236	11.0955	18.9517		-198	36.167	26.6642	45.6698		13.9725	9.44885	18.4962			52	8.54745	6.46068	10.6342		14.6434	12.0706	17.2162		-198	27.2246	22.8482	31.601		8.81377	6.54616	11.0814
	53	19.685	15.9268	23.4432		15.1065	11.1366	19.0763		-197	36.1582	26.6486	45.6678		13.8589	9.35385	18.3639			53	8.55867	6.46652	10.6508		14.5315	11.9639	17.0991		-197	27.3057	22.9679	31.6435		8.80196	6.54947	11.0545
	54	19.7789	15.9721	23.5857		15.1941	11.1838	19.2044		-196	36.1505	26.6382	45.6628		13.745	9.25863	18.2314			54	8.56471	6.46931	10.6601		14.4115	11.8511	16.972		-196	27.3976	23.0969	31.6984		8.78693	6.55057	11.0233
	55	19.8549	16.002	23.7079		15.2862	11.2366	19.3358		-195	36.1436	26.633	45.6543		13.6322	9.16421	18.1002			55	8.5655	6.46909	10.6619		14.2847	11.733	16.8364		-195	27.4994	23.2342	31.7646		8.76835	6.54908	10.9876
	56	19.9123	16.0161	23.8084		15.3825	11.2948	19.4703		-194	36.1373	26.6329	45.6418		13.5217	9.07156	17.9718			56	8.5611	6.46595	10.6563		14.1522	11.6106	16.6938		-194	27.6099	23.3787	31.8412		8.74599	6.54465	10.9473
	57	19.9503	16.0143	23.8864		15.4828	11.3578	19.6078		-193	36.1313	26.6379	45.6247		13.4148	8.98162	17.8479			57	8.55169	6.46002	10.6434		14.0153	11.4846	16.5459		-193	27.7281	23.5293	31.927		8.71961	6.53697	10.9022
	58	19.9688	15.9965	23.941		15.5868	11.4255	19.7482		-192	36.1251	26.6476	45.6025		13.3125	8.89529	17.7297			58	8.53759	6.4515	10.6237		13.875	11.356	16.3941		-192	27.8529	23.6849	32.0208		8.68904	6.52575	10.8523
	59	19.9673	15.9629	23.9717		15.6942	11.4973	19.8911		-191	36.1183	26.6617	45.5748		13.216	8.81338	17.6186			59	8.51923	6.44066	10.5978		13.7327	11.2253	16.2402		-191	27.9828	23.8443	32.1214		8.65416	6.51074	10.7976
	60	19.9461	15.9139	23.9783		15.8048	11.5731	20.0364		-190	36.1104	26.6798	45.541		13.1262	8.73667	17.5156			60	8.49716	6.42781	10.5665		13.5895	11.0935	16.0855		-190	28.1169	24.0062	32.2275		8.6149	6.49175	10.7381
	61	19.9052	15.8498	23.9607		15.918	11.6524	20.1837		-189	36.101	26.7012	45.5008		13.0438	8.66581	17.4218			61	8.4721	6.41336	10.5308		13.4464	10.9611	15.9316		-189	28.2537	24.1697	32.3378		8.57124	6.46862	10.6739
	62	19.8451	15.771	23.9193		16.0336	11.7348	20.3325		-188	36.0896	26.7254	45.4539		12.9697	8.6014	17.338			62	8.44484	6.3978	10.4919		13.3044	10.8289	15.7798		-188	28.3923	24.3334	32.4511		8.52322	6.44126	10.6052
	63	19.7663	15.6781	23.8545		16.1511	11.82	20.4822		-187	36.0757	26.7514	45.3999		12.9044	8.54392	17.2648			63	8.41632	6.38167	10.451		13.1644	10.6975	15.6313		-187	28.5314	24.4964	32.5663		8.47094	6.40965	10.5322
	64	19.6695	15.5719	23.7671		16.2699	11.9076	20.6323		-186	36.0587	26.7787	45.3387		12.8482	8.49377	17.2027			64	8.38758	6.36564	10.4095		13.0274	10.5676	15.4872		-186	28.6699	24.6575	32.6823		8.41453	6.3738	10.4552
	65	19.5555	15.4528	23.6582		16.3896	11.9971	20.782		-185	36.0381	26.8062	45.27		12.8016	8.45125	17.152			65	8.35974	6.35043	10.369		12.894	10.4396	15.3484		-185	28.8069	24.8158	32.7981		8.35419	6.33383	10.3746
	66	19.4252	15.3216	23.5288		16.5093	12.0881	20.9304		-184	36.0134	26.8331	45.1936		12.7648	8.41658	17.113			66	8.33405	6.33687	10.3312		12.7649	10.3141	15.2157		-184	28.9416	24.9704	32.9128		8.29018	6.28988	10.2905
	67	19.2796	15.179	23.3802		16.6283	12.18	21.0767		-183	35.9841	26.8586	45.1097		12.7377	8.38987	17.0856			67	8.31181	6.32589	10.2977		12.6407	10.1917	15.0896		-183	29.0731	25.1203	33.0259		8.22279	6.24219	10.2034
	68	19.1199	15.0258	23.2141		16.746	12.2723	21.2197		-182	35.9498	26.8816	45.0179		12.7205	8.37115	17.0698			68	8.29441	6.31847	10.2704		12.5217	10.0727	14.9707		-182	29.2008	25.2649	33.1367		8.15234	6.19103	10.1137
	69	18.9472	14.8627	23.0318		16.8613	12.3642	21.3584		-181	35.9099	26.9013	44.9185		12.7129	8.3604	17.0653			69	8.28329	6.31571	10.2509		12.4083	9.95755	14.8591		-181	29.3241	25.4035	33.2447		8.0792	6.13674	10.0217
	70	18.7628	14.6905	22.8352		16.9734	12.4552	21.4916		-180	35.8641	26.917	44.8112		12.7146	8.35749	17.0718			70	8.27995	6.31875	10.2412		12.3008	9.84661	14.7551		-180	29.4425	25.5354	33.3496		8.00375	6.07971	9.92779
	71	18.568	14.5101	22.6258		17.0813	12.5445	21.6181		-179	35.812	26.9277	44.6962		12.7255	8.36225	17.0887			71	8.28591	6.32883	10.243		12.1993	9.74018	14.6584		-179	29.5557	25.6601	33.4513		7.92641	6.02037	9.83245
	72	18.364	14.3224	22.4055		17.1841	12.6314	21.7368		-178	35.7533	26.933	44.5736		12.745	8.37442	17.1155			72	8.30273	6.3472	10.2583		12.1038	9.63849	14.5691		-178	29.6634	25.7774	33.5495		7.8476	5.95919	9.73601
	73	18.1522	14.1283	22.176		17.2808	12.7151	21.8464		-177	35.6877	26.9321	44.4433		12.7727	8.39373	17.1516			73	8.33197	6.37517	10.2888		12.0142	9.54174	14.4867		-177	29.7655	25.8867	33.6443		7.76774	5.89665	9.63884
	74	17.934	13.9289	21.939		17.3704	12.795	21.9457		-176	35.6151	26.9246	44.3055		12.808	8.41982	17.1962			74	8.37521	6.41407	10.3363		11.9305	9.45005	14.411		-176	29.8618	25.988	33.7357		7.68727	5.83325	9.54128
	75	17.7107	13.7252	21.6962		17.452	12.8702	22.0337		-175	35.5353	26.9101	44.1604		12.8504	8.45231	17.2486			75	8.43399	6.46522	10.4028		11.8523	9.36348	14.3412		-175	29.9523	26.0809	33.8237		7.60658	5.7695	9.44367
	76	17.4838	13.5185	21.4491		17.5248	12.9402	22.1094		-174	35.4482	26.8884	44.0081		12.8993	8.49078	17.3078			76	8.50986	6.52993	10.4898		11.7795	9.28204	14.2769		-174	30.037	26.1656	33.9084		7.52609	5.70588	9.34631
	77	17.2547	13.3098	21.1995		17.5881	13.0045	22.1718		-173	35.3541	26.8592	43.8489		12.9539	8.53474	17.373			77	8.60432	6.60948	10.5992		11.7115	9.20567	14.2174		-173	30.1158	26.2418	33.9899		7.44617	5.64287	9.24947
	78	17.0247	13.1006	20.9487		17.6414	13.0624	22.2203		-172	35.2529	26.8227	43.6831		13.0135	8.58371	17.4432			78	8.71883	6.7051	10.7326		11.6481	9.13423	14.1619		-172	30.1889	26.3097	34.0681		7.36717	5.58092	9.15342
	79	16.7953	12.8922	20.6983		17.684	13.1137	22.2544		-171	35.145	26.7788	43.5112		13.0773	8.63715	17.5175			79	8.8548	6.81795	10.8917		11.5886	9.06756	14.1097		-171	30.2563	26.3693	34.1432		7.2894	5.52043	9.05838
	80	16.5678	12.6861	20.4496		17.7159	13.1581	22.2736		-170	35.0307	26.7278	43.3336		13.1447	8.6945	17.5948			80	9.01358	6.94912	11.078		11.5327	9.00541	14.06		-170	30.3179	26.4208	34.215		7.21316	5.46178	8.96454
	81	16.3438	12.4837	20.2039		17.7368	13.1955	22.278		-169	34.9104	26.6699	43.1509		13.2147	8.75517	17.6741			81	9.19643	7.09962	11.2932		11.4797	8.94747	14.0119		-169	30.3738	26.4641	34.2835		7.13869	5.40529	8.87209
	82	16.1245	12.2864	19.9626		17.7468	13.2259	22.2677		-168	34.7848	26.6056	42.964		13.2865	8.81855	17.7544			82	9.40455	7.27041	11.5387		11.4291	8.89341	13.9648		-168	30.4241	26.4996	34.3486		7.06618	5.35122	8.78115
	83	15.9113	12.0957	19.7269		17.7464	13.2496	22.2431		-167	34.6545	26.5353	42.7737		13.3593	8.884	17.8345			83	9.63903	7.4623	11.8158		11.3803	8.84282	13.9178		-167	30.4686	26.5272	34.4099		6.99582	5.29979	8.69185
	84	15.7056	11.9131	19.4981		17.7359	13.2669	22.2049		-166	34.5202	26.4596	42.5808		13.4321	8.95085	17.9134			84	9.90089	7.67607	12.1257		11.3327	8.79528	13.8702		-166	30.5072	26.5472	34.4672		6.92771	5.25116	8.60427
	85	15.5087	11.74	19.2774		17.7162	13.2782	22.1542		-165	34.3829	26.3792	42.3866		13.5042	9.01845	17.99			85	10.191	7.91241	12.4696		11.2858	8.7503	13.8214		-165	30.5399	26.5596	34.5203		6.86196	5.20546	8.51847
	86	15.3218	11.5776	19.0661		17.6881	13.2843	22.092		-164	34.2433	26.2946	42.192		13.5746	9.08612	18.0631			86	10.5102	8.17192	12.8485		11.2391	8.70741	13.7708		-164	30.5666	26.5646	34.5686		6.7986	5.16273	8.43448
	87	15.1462	11.4271	18.8654		17.6529	13.2858	22.02		-163	34.1026	26.2068	41.9984		13.6424	9.15315	18.1317			87	10.8591	8.45513	13.2631		11.192	8.6661	13.7178		-163	30.587	26.5622	34.6117		6.73766	5.12301	8.35232
	88	14.9831	11.2897	18.6765		17.6116	13.2836	21.9397		-162	33.9618	26.1164	41.8071		13.7067	9.21886	18.1946			88	11.2383	8.76252	13.7141		11.144	8.62586	13.6622		-162	30.6009	26.5525	34.6493		6.67913	5.08628	8.27198
	89	14.8335	11.1663	18.5007		17.5659	13.2787	21.8531		-161	33.8219	26.0244	41.6194		13.7667	9.28255	18.2508			89	11.6481	9.0945	14.2018		11.0949	8.5862	13.6036		-161	30.6082	26.5356	34.6807		6.62296	5.05249	8.19343
	90	14.6985	11.0577	18.3393		17.5171	13.272	21.7621		-160	33.684	25.9315	41.4365		13.8214	9.34353	18.2993			90	12.0889	9.45142	14.7264		11.0442	8.54666	13.5418		-160	30.6086	26.5115	34.7056		6.56909	5.02154	8.11664
	91	14.579	10.9645	18.1936		17.4669	13.2648	21.6691		-159	33.5493	25.8386	41.26		13.8701	9.40112	18.339			91	12.5608	9.83355	15.288		10.9917	8.50679	13.4767		-159	30.6019	26.4804	34.7234		6.51745	4.99333	8.04156
	92	14.476	10.8871	18.0648		17.417	13.258	21.5761		-158	33.4188	25.7465	41.0911		13.9118	9.45466	18.369			92	13.0637	10.2411	15.8864		10.9373	8.46623	13.4084		-158	30.5879	26.4421	34.7336		6.46794	4.96774	7.96814
	93	14.39	10.8258	17.9542		17.369	13.2527	21.4854		-157	33.2937	25.6562	40.9311		13.946	9.5035	18.3885			93	13.5976	10.6743	16.5209		10.8809	8.42466	13.3371		-157	30.5664	26.3969	34.7359		6.42049	4.94463	7.89634
	94	14.3219	10.7806	17.8632		17.3246	13.25	21.3992		-156	33.1748	25.5683	40.7812		13.9719	9.54702	18.3968			94	14.1621	11.1331	17.191		10.8224	8.38184	13.263		-156	30.5373	26.3449	34.7297		6.37498	4.92384	7.82612
	95	14.2722	10.7513	17.793		17.2853	13.2508	21.3198		-155	33.0631	25.4837	40.6424		13.9888	9.58464	18.393			95	14.7567	11.6176	17.8958		10.7621	8.33764	13.1866		-155	30.5005	26.2861	34.7148		6.33133	4.90522	7.75745
	96	14.2412	10.7375	17.7449		17.2526	13.2561	21.2491		-154	32.9594	25.403	40.5159		13.9963	9.6158	18.3768			96	15.3809	12.1276	18.6342		10.7001	8.292	13.1082		-154	30.4558	26.2207	34.6908		6.28947	4.8886	7.69033
	97	14.2294	10.7387	17.72		17.2278	13.2666	21.189		-153	32.8646	25.3268	40.4023		13.9938	9.63998	18.3477			97	16.0339	12.6629	19.4048		10.6368	8.24497	13.0285		-153	30.4032	26.1489	34.6575		6.2493	4.8738	7.6248
	98	14.2369	10.7542	17.7196		17.2121	13.2829	21.1413		-152	32.7791	25.2557	40.3024		13.9811	9.65674	18.3054			98	16.7148	13.2233	20.2063		10.5725	8.19673	12.9482		-152	30.3428	26.0709	34.6146		6.21079	4.86066	7.56092
	99	14.2638	10.7831	17.7445		17.2066	13.3057	21.1075		-151	32.7035	25.1902	40.2167		13.9578	9.66566	18.25			99	17.4225	13.8081	21.0369		10.5077	8.14755	12.8679		-151	30.2746	25.987	34.5621		6.1739	4.84901	7.49878
	100	14.3102	10.8246	17.7959		17.2119	13.3352	21.0887		-150	32.6381	25.1305	40.1456		13.9239	9.66641	18.1813			100	18.1559	14.417	21.8949		10.4431	8.09782	12.7884		-150	30.1987	25.8975	34.4999		6.1386	4.83867	7.43853
	101	14.3759	10.8776	17.8743		17.2288	13.3717	21.0859		-149	32.5831	25.0771	40.0892		13.8793	9.6587	18.0998			101	18.9137	15.049	22.7784		10.3793	8.04802	12.7106		-149	30.1154	25.8027	34.4281		6.10491	4.82947	7.38035
	102	14.4607	10.9412	17.9803		17.2575	13.4153	21.0998		-148	32.5387	25.0301	40.0473		13.8241	9.64236	18.0058			102	19.6943	15.7033	23.6853		10.317	7.99872	12.6352		-148	30.0247	25.7028	34.3467		6.07286	4.82125	7.32447
	103	14.5643	11.0145	18.1141		17.2983	13.4658	21.1307		-147	32.5048	24.9897	40.0199		13.7586	9.61726	17.8999			103	20.4962	16.3789	24.6136		10.2569	7.9506	12.5631		-147	29.927	25.5982	34.2558		6.04249	4.81382	7.27116
	104	14.6863	11.0967	18.2759		17.3509	13.523	21.1788		-146	32.4812	24.9561	40.0063		13.6831	9.58338	17.7828			104	21.3177	17.0744	25.5609		10.1998	7.90438	12.4952		-146	29.8225	25.4892	34.1559		6.01388	4.80703	7.22073
	105	14.8262	11.1871	18.4653		17.4152	13.5867	21.2437		-145	32.4676	24.9291	40.006		13.5981	9.5408	17.6554			105	22.1568	17.7885	26.5251		10.1466	7.86085	12.4323		-145	29.7116	25.3762	34.0471		5.98713	4.80074	7.17352
	106	14.9834	11.2852	18.6817		17.4906	13.6562	21.325		-144	32.4636	24.909	40.0182		13.5042	9.4897	17.5186			106	23.0117	18.5196	27.5038		10.098	7.82081	12.3752		-144	29.5946	25.2594	33.9298		5.96234	4.7948	7.12988
	107	15.1574	11.3907	18.9242		17.5765	13.7311	21.4218		-143	32.4687	24.8956	40.0418		13.402	9.43037	17.3737			107	23.8802	19.2658	28.4946		10.0549	7.78512	12.3247		-143	29.4718	25.139	33.8046		5.93964	4.7891	7.09019
	108	15.3475	11.5034	19.1917		17.6719	13.8108	21.5331		-142	32.4823	24.8888	40.0757		13.2925	9.36318	17.2219			108	24.7603	20.0252	29.4953		10.018	7.75459	12.2813		-142	29.3436	25.0154	33.6718		5.91918	4.78356	7.0548
	109	15.553	11.6234	19.4826		17.776	13.8946	21.6575		-141	32.5037	24.8885	40.1189		13.1765	9.28866	17.0643			109	25.6495	20.7957	30.5033		9.98794	7.73004	12.2458		-141	29.2105	24.8888	33.5322		5.90109	4.77813	7.02405
	110	15.7732	11.7509	19.7955		17.8876	13.9818	21.7935		-140	32.5323	24.8946	40.1699		13.0549	9.20742	16.9024			110	26.5456	21.5748	31.5164		9.96549	7.71225	12.2187		-140	29.0727	24.7592	33.3862		5.88554	4.77282	6.99826
	111	16.0073	11.8862	20.1284		18.0056	14.0717	21.9395		-139	32.5672	24.9069	40.2276		12.9289	9.1202	16.7375			111	27.4461	22.3601	32.5321		9.95118	7.70193	12.2004		-139	28.9308	24.6268	33.2347		5.87267	4.76766	6.97768
	112	16.2547	12.0297	20.4796		18.1286	14.1636	22.0937		-138	32.6079	24.9252	40.2906		12.7994	9.02782	16.571			112	28.3486	23.1491	33.5481		9.94551	7.69973	12.1913		-138	28.7851	24.4919	33.0782		5.86263	4.76275	6.96251
	113	16.5145	12.182	20.847		18.2555	14.2569	22.2541		-137	32.6534	24.9492	40.3576		12.6678	8.93122	16.4043			113	29.2504	23.9388	34.562		9.94887	7.7062	12.1915		-137	28.636	24.3544	32.9177		5.85557	4.75826	6.95288
	114	16.7861	12.3435	21.2286		18.3848	14.3509	22.4187		-136	32.7031	24.9786	40.4276		12.535	8.83143	16.2386			114	30.149	24.7265	35.5715		9.96156	7.72181	12.2013		-136	28.4842	24.2144	32.7539		5.85162	4.75439	6.94885
	115	17.0687	12.5148	21.6226		18.5153	14.445	22.5857		-135	32.7562	25.0131	40.4994		12.4024	8.72955	16.0753			115	31.0417	25.5093	36.5741		9.98375	7.74689	12.2206		-135	28.3299	24.0722	32.5877		5.85089	4.75138	6.9504
	116	17.3618	12.6965	22.0271		18.6458	14.5387	22.7529		-134	32.8122	25.0522	40.5721		12.2711	8.62674	15.9155			116	31.9258	26.284	37.5677		10.0155	7.78168	12.2493		-134	28.1738	23.9277	32.4199		5.85348	4.74952	6.95744
	117	17.6648	12.8891	22.4405		18.7749	14.6313	22.9185		-133	32.8704	25.0957	40.645		12.1423	8.52421	15.7603			117	32.7987	27.0478	38.5497		10.0568	7.82626	12.2873		-133	28.0164	23.7813	32.2514		5.85948	4.74913	6.96984
	118	17.9771	13.0929	22.8613		18.9016	14.7225	23.0806		-132	32.9302	25.1429	40.7175		12.017	8.42316	15.6109			118	33.6578	27.7976	39.5179		10.1074	7.88059	12.3343		-132	27.8582	23.633	32.0833		5.86895	4.75051	6.98739
	119	18.2982	13.3084	23.288		19.0247	14.8118	23.2375		-131	32.9912	25.1933	40.7892		11.8965	8.32484	15.4681			119	34.5002	28.5305	40.47		10.1672	7.94448	12.3899		-131	27.6998	23.4832	31.9163		5.88192	4.75399	7.00984
	120	18.6278	13.5358	23.7198		19.1432	14.8987	23.3878		-130	33.0532	25.2466	40.8597		11.7816	8.23043	15.3329			120	35.3236	29.2436	41.4035		10.2356	8.01762	12.4536		-130	27.5419	23.3323	31.7515		5.89841	4.75987	7.03695
	121	18.9655	13.7751	24.1559		19.2562	14.9827	23.5298		-129	33.1156	25.302	40.9292		11.6735	8.14108	15.2059			121	36.1252	29.9342	42.3162		10.3122	8.09953	12.5249		-129	27.3852	23.1806	31.5899		5.91843	4.76843	7.06843
	122	19.311	14.0264	24.5956		19.3629	15.0634	23.6625		-128	33.1784	25.3591	40.9977		11.573	8.05787	15.088			122	36.9028	30.5997	43.2058		10.3965	8.18962	12.6033		-128	27.2304	23.0286	31.4323		5.94195	4.7799	7.10399
	123	19.6642	14.2896	25.0389		19.4626	15.1405	23.7846		-127	33.2414	25.4174	41.0654		11.4808	7.98178	14.9798			123	37.6538	31.2378	44.0699		10.4877	8.28716	12.6882		-127	27.0783	22.877	31.2796		5.96893	4.7945	7.14336
	124	20.025	14.5643	25.4857		19.5545	15.2135	23.8955		-126	33.3045	25.4763	41.1328		11.3977	7.91369	14.8818			124	38.3762	31.8461	44.9064		10.5851	8.39129	12.7789		-126	26.9296	22.7264	31.1329		5.99933	4.81238	7.18629
	125	20.3933	14.8501	25.9366		19.638	15.2818	23.9943		-125	33.3678	25.5353	41.2004		11.3244	7.85435	14.7944			125	39.0679	32.4227	45.7131		10.6879	8.50105	12.8747		-125	26.7852	22.5776	30.9928		6.03309	4.83365	7.23253
	126	20.7692	15.1464	26.392		19.7129	15.3452	24.0805		-124	33.4314	25.5942	41.2686		11.2612	7.80434	14.718			126	39.7269	32.9659	46.4879		10.7952	8.61539	12.975		-124	26.6459	22.4313	30.8604		6.07013	4.85836	7.2819
	127	21.1527	15.4524	26.853		19.7785	15.403	24.1539		-123	33.4953	25.6524	41.3381		11.2086	7.76414	14.6531			127	40.3516	33.4743	47.2289		10.9061	8.73318	13.0791		-123	26.5125	22.2885	30.7364		6.11039	4.88655	7.33422
	128	21.5439	15.7674	27.3205		19.8346	15.4549	24.2142		-122	33.5597	25.7099	41.4095		11.1669	7.73404	14.5998			128	40.9404	33.9465	47.9344		11.0197	8.85324	13.1862		-122	26.3858	22.1501	30.6215		6.15378	4.91818	7.38939
	129	21.9431	16.0902	27.7959		19.8809	15.5003	24.2614		-121	33.6248	25.7663	41.4833		11.1363	7.71418	14.5583			129	41.4922	34.3817	48.6027		11.135	8.97433	13.2956		-121	26.2666	22.017	30.5163		6.20025	4.95319	7.44732
	130	22.3503	16.42	28.2806		19.9172	15.5387	24.2956		-120	33.6907	25.8215	41.56		11.1167	7.70454	14.5289			130	42.006	34.7793	49.2326		11.2509	9.09521	13.4066		-120	26.1558	21.89	30.4215		6.24974	4.99148	7.50799
	131	22.7658	16.7556	28.776		19.9434	15.5697	24.317		-119	33.7577	25.8756	41.6399		11.1082	7.70496	14.5114			131	42.4809	35.1388	49.823		11.3666	9.21467	13.5185		-119	26.0539	21.7702	30.3376		6.30217	5.03293	7.57142
	132	23.1897	17.096	29.2834		19.9593	15.5928	24.3258		-118	33.8259	25.9285	41.7234		11.1106	7.71513	14.5061			132	42.9165	35.4602	50.3729		11.4809	9.33151	13.6303		-118	25.9615	21.6583	30.2648		6.35752	5.07739	7.63765
	133	23.6222	17.4402	29.8043		19.965	15.6075	24.3225		-117	33.8954	25.9802	41.8106		11.1236	7.73459	14.5126			133	43.3127	35.7436	50.8819		11.5929	9.44458	13.7413		-117	25.8794	21.5552	30.2036		6.41574	5.1247	7.70678
	134	24.0634	17.7872	30.3397		19.9604	15.6135	24.3073		-116	33.9662	26.0309	41.9015		11.1469	7.76279	14.5309			134	43.6696	35.9894	51.3498		11.7017	9.55283	13.8507		-116	25.8078	21.4616	30.154		6.47681	5.17469	7.77894
	135	24.5134	18.1362	30.8905		19.9456	15.6104	24.2808		-115	34.0382	26.0806	41.9959		11.1799	7.79906	14.5608			135	43.9875	36.1983	51.7766		11.8064	9.65527	13.9575		-115	25.7471	21.378	30.1161		6.54071	5.22717	7.85426
	136	24.972	18.4865	31.4575		19.9207	15.598	24.2435		-114	34.1115	26.1294	42.0935		11.2222	7.84263	14.6018			136	44.267	36.3713	52.1627		11.9059	9.75103	14.0608		-114	25.6975	21.3052	30.0899		6.60744	5.28195	7.93292
	137	25.4393	18.8378	32.0408		19.8858	15.576	24.1957		-113	34.1856	26.1774	42.1938		11.2732	7.89267	14.6537			137	44.5091	36.5093	52.5089		11.9995	9.83934	14.1597		-113	25.6592	21.2433	30.0751		6.67696	5.33886	8.01506
	138	25.915	19.1896	32.6404		19.8412	15.5444	24.138		-112	34.2604	26.2246	42.2962		11.332	7.94827	14.7157			138	44.7149	36.6138	52.8161		12.0864	9.91953	14.2532		-112	25.632	21.1927	30.0712		6.74929	5.39772	8.10085
	139	26.3988	19.5418	33.2558		19.787	15.5031	24.0709		-111	34.3354	26.2709	42.3998		11.398	8.00851	14.7875			139	44.8858	36.6861	53.0856		12.1658	9.99107	14.3405		-111	25.6157	21.1535	30.0779		6.82438	5.45836	8.19041
	140	26.8903	19.8945	33.8862		19.7235	15.4523	23.9948		-110	34.4099	26.3161	42.5037		11.4703	8.07241	14.8681			140	45.0234	36.728	53.3188		12.237	10.0535	14.4205		-110	25.6101	21.1257	30.0945		6.9022	5.5206	8.28381
	141	27.389	20.2477	34.5303		19.6512	15.392	23.9103		-109	34.4834	26.3599	42.6068		11.548	8.13899	14.9569			141	45.1294	36.7412	53.5175		12.2994	10.1065	14.4923		-109	25.6146	21.109	30.1202		6.98269	5.58428	8.3811
	142	27.8942	20.6018	35.1866		19.5703	15.3226	23.8179		-108	34.555	26.4021	42.7079		11.6301	8.20728	15.053			142	45.2056	36.7277	53.6835		12.3525	10.1498	14.5553		-108	25.6286	21.1031	30.1542		7.06576	5.64926	8.48226
	143	28.4051	20.9571	35.8532		19.4812	15.2444	23.7181		-107	34.6239	26.4422	42.8057		11.7158	8.27629	15.1552			143	45.2541	36.6893	53.8189		12.3959	10.1833	14.6085		-107	25.6515	21.1076	30.1954		7.15128	5.71537	8.58719
	144	28.9209	21.3138	36.5279		19.3846	15.1578	23.6114		-106	34.6892	26.4797	42.8987		11.8039	8.34508	15.2627			144	45.2769	36.6283	53.9255		12.4291	10.2067	14.6515		-106	25.6823	21.1218	30.2429		7.23906	5.78244	8.69568
	145	29.4403	21.6724	37.2083		19.2809	15.0633	23.4984		-105	34.7496	26.5138	42.9854		11.8935	8.41273	15.3742			145	45.2761	36.5466	54.0055		12.4519	10.2201	14.6836		-105	25.7201	21.1449	30.2954		7.3289	5.85032	8.80748
	146	29.9624	22.033	37.8918		19.1706	14.9615	23.3798		-104	34.8042	26.544	43.0645		11.9834	8.47837	15.4885			146	45.2537	36.4465	54.061		12.4641	10.2235	14.7046		-104	25.7639	21.1762	30.3517		7.42051	5.91882	8.9222
	147	30.4857	22.3957	38.5757		19.0545	14.853	23.2561		-103	34.8519	26.5694	43.1344		12.0727	8.54116	15.6043			147	45.212	36.33	54.0939		12.4656	10.2169	14.7142		-103	25.8126	21.2145	30.4106		7.51355	5.98774	9.03936
	148	31.009	22.7608	39.2573		18.9332	14.7385	23.128		-102	34.8914	26.5892	43.1935		12.1603	8.6003	15.7202			148	45.1527	36.1992	54.1062		12.4564	10.2004	14.7124		-102	25.8649	21.2589	30.4709		7.60761	6.05685	9.15836
	149	31.5308	23.1281	39.9335		18.8074	14.6186	22.9963		-101	34.9216	26.6027	43.2404		12.245	8.65509	15.8349			149	45.0779	36.0563	54.0995		12.4368	10.1741	14.6994		-101	25.9197	21.308	30.5313		7.70222	6.12591	9.27853
	150	32.0494	23.4973	40.6015		18.6779	14.4941	22.8617		-100	34.9414	26.6091	43.2738		12.3258	8.70484	15.9468			150	44.9892	35.903	54.0754		12.4068	10.1381	14.6755		-100	25.9757	21.3608	30.5906		7.79686	6.19464	9.39907
	151	32.5633	23.8683	41.2584		18.5453	14.3657	22.7249		-99	34.9499	26.6075	43.2923		12.4018	8.74896	16.0546			151	44.8884	35.7414	54.0353		12.3669	10.0927	14.6411		-99	26.0318	21.416	30.6476		7.89091	6.26274	9.51909
	152	33.0709	24.2404	41.9014		18.4106	14.2343	22.5868		-98	34.946	26.5972	43.2948		12.4718	8.7869	16.1567			152	44.7768	35.5732	53.9804		12.3175	10.038	14.597		-98	26.0866	21.4722	30.7011		7.98374	6.32985	9.63763
	153	33.5703	24.6131	42.5275		18.2744	14.1006	22.4482		-97	34.9289	26.5776	43.2803		12.535	8.81818	16.2517			153	44.6557	35.3998	53.9115		12.2592	9.97432	14.544		-97	26.1391	21.5281	30.7502		8.07463	6.39562	9.75363
	154	34.0599	24.9856	43.1341		18.1377	13.9656	22.3098		-96	34.898	26.5482	43.2479		12.5903	8.84239	16.3382			154	44.5261	35.2228	53.8294		12.1924	9.90192	14.483		-96	26.1881	21.5824	30.7938		8.16282	6.45964	9.866
	155	34.5379	25.3571	43.7187		18.0012	13.8299	22.1725		-95	34.8527	26.5084	43.197		12.6369	8.85918	16.4147			155	44.3889	35.0434	53.7345		12.1181	9.82115	14.415		-95	26.2326	21.634	30.8312		8.24754	6.5215	9.97359
	156	35.0026	25.7266	44.2787		17.8657	13.6947	22.0368		-94	34.7926	26.458	43.1272		12.6741	8.86826	16.48			156	44.2448	34.8626	53.627		12.0369	9.73243	14.3414		-94	26.2716	21.6817	30.8615		8.32798	6.58073	10.0752
	157	35.4525	26.0932	44.8117		17.7321	13.5606	21.9036		-93	34.7177	26.3968	43.0385		12.7012	8.86943	16.5329			157	44.0941	34.6814	53.5069		11.9497	9.63623	14.2632		-93	26.3042	21.7242	30.8843		8.4033	6.63689	10.1697
	158	35.8858	26.4557	45.3158		17.6011	13.4287	21.7734		-92	34.6278	26.3248	42.9307		12.7173	8.86253	16.5722			158	43.9371	34.5003	53.3739		11.8574	9.53309	14.1818		-92	26.3298	21.7607	30.8988		8.4727	6.6895	10.2559
	159	36.301	26.813	45.7889		17.4734	13.3	21.6469		-91	34.5232	26.242	42.8044		12.7222	8.84747	16.5969			159	43.7738	34.3198	53.2278		11.761	9.42363	14.0985		-91	26.3476	21.7903	30.9049		8.53538	6.73808	10.3327
	160	36.6966	27.1639	46.2294		17.3499	13.1752	21.5245		-90	34.4044	26.1487	42.6601		12.7153	8.82423	16.6063			160	43.604	34.1402	53.0678		11.6615	9.30854	14.0145		-90	26.3571	21.8122	30.9021		8.59054	6.78215	10.3989
	161	37.0714	27.5072	46.6356		17.2311	13.0555	21.4068		-89	34.2719	26.0453	42.4985		12.6963	8.79286	16.5997			161	43.4274	33.9615	52.8933		11.5598	9.1886	13.931		-89	26.358	21.8258	30.8903		8.63748	6.82124	10.4537
	162	37.4241	27.8418	47.0064		17.1179	12.9416	21.2942		-88	34.1267	25.9325	42.3209		12.6651	8.75346	16.5767			162	43.2436	33.7837	52.7035		11.4569	9.06466	13.8492		-88	26.3501	21.8307	30.8695		8.6755	6.85488	10.4961
	163	37.7536	28.1665	47.3408		17.0108	12.8344	21.1872		-87	33.9697	25.8108	42.1286		12.6215	8.7062	16.5368			163	43.0519	33.6064	52.4974		11.3539	8.93765	13.7701		-87	26.3331	21.8266	30.8397		8.70401	6.88264	10.5254
	164	38.059	28.48	47.6381		16.9104	12.7349	21.086		-86	33.8021	25.6812	41.923		12.5658	8.65131	16.4803			164	42.8517	33.4292	52.2742		11.2516	8.80853	13.6947		-86	26.3072	21.8135	30.8009		8.72249	6.90411	10.5409
	165	38.3395	28.7813	47.8978		16.8173	12.6436	20.991		-85	33.6252	25.5445	41.7059		12.4981	8.58909	16.4071			165	42.6422	33.2517	52.0327		11.151	8.67833	13.6238		-85	26.2724	21.7914	30.7535		8.73049	6.91888	10.5421
	166	38.5945	29.0692	48.1197		16.732	12.5614	20.9026		-84	33.4406	25.4018	41.4793		12.4188	8.51988	16.3177			166	42.4226	33.0731	51.7722		11.0531	8.54809	13.5581		-84	26.229	21.7605	30.6976		8.7277	6.92662	10.5288
	167	38.8234	29.3427	48.3041		16.6551	12.4889	20.8213		-83	33.2497	25.2543	41.2452		12.3284	8.44409	16.2127			167	42.1922	32.8928	51.4916		10.9586	8.41885	13.4982		-83	26.1774	21.7212	30.6336		8.71387	6.927	10.5007
	168	39.026	29.6009	48.4511		16.5868	12.4265	20.7472		-82	33.0543	25.103	41.0057		12.2276	8.36216	16.0931			168	41.95	32.71	51.1901		10.8682	8.29165	13.4447		-82	26.118	21.674	30.5619		8.68891	6.91977	10.458
	169	39.2022	29.8427	48.5617		16.5277	12.3745	20.6808		-81	32.8562	24.9493	40.7632		12.1172	8.27459	15.9598			169	41.6955	32.524	50.867		10.7826	8.16746	13.3978		-81	26.0512	21.6197	30.4828		8.6528	6.90471	10.4009
	170	39.352	30.0674	48.6365		16.478	12.3333	20.6226		-80	32.6572	24.7943	40.52		11.9981	8.18189	15.8143			170	41.4279	32.334	50.5217		10.7025	8.04722	13.3578		-80	25.9779	21.5588	30.3969		8.60566	6.88166	10.3297
	171	39.4755	30.2741	48.6768		16.438	12.3031	20.5729		-79	32.459	24.6395	40.2786		11.8713	8.08464	15.6579			171	41.1466	32.1393	50.1539		10.6283	7.9318	13.3248		-79	25.8985	21.4922	30.3047		8.54773	6.85052	10.2449
	172	39.5731	30.4622	48.684		16.4079	12.2837	20.5321		-78	32.2636	24.486	40.0412		11.7379	7.9834	15.4924			172	40.8512	31.9394	49.7631		10.5605	7.82198	13.299		-78	25.8138	21.4208	30.2067		8.47934	6.81128	10.1474
	173	39.6453	30.631	48.6595		16.3879	12.2751	20.5007		-77	32.0727	24.3351	39.8103		11.5992	7.87878	15.3197			173	40.5415	31.7336	49.3495		10.4993	7.71842	13.2803		-77	25.7245	21.3455	30.1036		8.40096	6.76397	10.038
	174	39.6925	30.7801	48.605		16.378	12.277	20.479		-76	31.8881	24.188	39.5882		11.4565	7.77138	15.1417			174	40.2174	31.5216	48.9132		10.4451	7.62173	13.2685		-76	25.6315	21.2673	29.9957		8.31315	6.70871	9.91758
	175	39.7156	30.909	48.5222		16.3782	12.2891	20.4673		-75	31.7116	24.0459	39.3773		11.3112	7.66182	14.9606			175	39.8788	31.3029	48.4546		10.3979	7.53237	13.2634		-75	25.5354	21.1869	29.8839		8.21655	6.64571	9.78739
	176	39.7154	31.0175	48.4132		16.3884	12.3108	20.4659		-74	31.5448	23.9098	39.1797		11.1646	7.5507	14.7784			176	39.5261	31.0775	47.9746		10.3578	7.45074	13.2649		-74	25.4371	21.1054	29.7688		8.11191	6.57525	9.64857
	177	39.6926	31.1054	48.2797		16.4084	12.3416	20.4751		-73	31.3892	23.7809	38.9974		11.0181	7.43865	14.5976			177	39.1597	30.8454	47.474		10.3248	7.3771	13.2726		-73	25.3372	21.0235	29.6509		8.00006	6.49773	9.5024
	178	39.6482	31.1727	48.1238		16.4378	12.3808	20.4949		-72	31.2463	23.66	38.8325		10.8733	7.3263	14.4202			178	38.7804	30.6066	46.9542		10.2988	7.31166	13.286		-72	25.2365	20.942	29.531		7.88191	6.4136	9.35021
	179	39.5833	31.2194	47.9472		16.4764	12.4275	20.5252		-71	31.1173	23.548	38.6867		10.7314	7.21427	14.2485			179	38.3891	30.3615	46.4166		10.2797	7.25452	13.3048		-71	25.1357	20.8617	29.4098		7.75839	6.32344	9.19333
	180	39.4989	31.2459	47.7519		16.5234	12.4809	20.5659		-70	31.0036	23.4456	38.5615		10.5939	7.10322	14.0846			180	37.9868	30.1106	45.8631		10.267	7.20572	13.3283		-70	25.0355	20.7831	29.2879		7.63053	6.22791	9.03314
	181	39.396	31.2525	47.5396		16.5784	12.5401	20.6167		-69	30.906	23.3535	38.4585		10.4621	6.99382	13.9304			181	37.5751	29.8545	45.2957		10.2607	7.16522	13.3561		-69	24.9364	20.7068	29.166		7.49937	6.12776	8.87098
	182	39.2759	31.2397	47.312		16.6404	12.6039	20.6769		-68	30.8255	23.2721	38.3788		10.3372	6.88678	13.7877			182	37.1554	29.594	44.7167		10.2602	7.13294	13.3874		-68	24.8391	20.6333	29.0448		7.36599	6.02381	8.70818
	183	39.1395	31.2083	47.0708		16.7087	12.6713	20.746		-67	30.7626	23.2018	38.3234		10.2205	6.78283	13.6582			183	36.7294	29.33	44.1288		10.2652	7.10874	13.4217		-67	24.7439	20.5628	28.9251		7.2315	5.91697	8.54603
	184	38.9881	31.1589	46.8174		16.7821	12.7412	20.823		-66	30.7179	23.1429	38.293		10.113	6.68275	13.5432			184	36.299	29.0635	43.5345		10.2753	7.09245	13.4581		-66	24.6516	20.4955	28.8076		7.09699	5.80819	8.38579
	185	38.8229	31.0925	46.5533		16.8597	12.8124	20.907		-65	30.6918	23.0955	38.288		10.0156	6.58734	13.4438			185	35.8664	28.7958	42.937		10.2899	7.08386	13.496		-65	24.5623	20.4318	28.6929		6.96356	5.69845	8.22867
	186	38.645	31.0101	46.2798		16.9401	12.8836	20.9966		-64	30.6842	23.0598	38.3087		9.92917	6.49745	13.3609			186	35.4337	28.5281	42.3392		10.3086	7.08272	13.5345		-64	24.4766	20.3715	28.5817		6.83232	5.58879	8.07584
	187	38.4556	30.913	45.9982		17.022	12.9535	21.0905		-63	30.6951	23.0354	38.3548		9.85449	6.41393	13.2951			187	35.003	28.2618	41.7443		10.3308	7.08876	13.5729		-63	24.3948	20.3148	28.4748		6.70431	5.48021	7.92842
	188	38.2559	30.8021	45.7097		17.1041	13.021	21.1873		-62	30.7242	23.0224	38.426		9.7921	6.33762	13.2466			188	34.5769	27.9982	41.1556		10.356	7.10167	13.6104		-62	24.3171	20.2614	28.3728		6.58059	5.3737	7.78748
	189	38.0473	30.6789	45.4156		17.1849	13.0846	21.2853		-61	30.7709	23.0202	38.5217		9.74244	6.26934	13.2155			189	34.1576	27.7389	40.5763		10.3836	7.12115	13.6461		-61	24.2439	20.2115	28.2763		6.46214	5.2702	7.65408
	190	37.8309	30.5447	45.1172		17.2629	13.1431	21.3828		-60	30.8346	23.0285	38.6407		9.7058	6.20987	13.2017			190	33.7476	27.4854	40.0098		10.4131	7.14683	13.6794		-60	24.1753	20.1646	28.186		6.34991	5.17061	7.52921
	191	37.6082	30.4008	44.8157		17.3367	13.1953	21.478		-59	30.9143	23.0468	38.7818		9.68232	6.15988	13.2048			191	33.3491	27.2392	39.459		10.4439	7.17835	13.7094		-59	24.1116	20.1208	28.1024		6.24478	5.07572	7.41385
	192	37.3805	30.2486	44.5125		17.4046	13.2398	21.5693		-58	31.0089	23.0744	38.9434		9.67201	6.11998	13.2241			192	32.9645	27.0018	38.9272		10.4754	7.2153	13.7356		-58	24.053	20.0799	28.0261		6.14758	4.98626	7.30891
	193	37.1493	30.0895	44.2091		17.4652	13.2756	21.6548		-57	31.117	23.1105	39.1235		9.67473	6.0906	13.2588			193	32.596	26.7748	38.4172		10.5072	7.25726	13.7572		-57	23.9995	20.0416	27.9574		6.05907	4.90285	7.21529
	194	36.916	29.9248	43.9072		17.5171	13.3015	21.7328		-56	31.2373	23.1546	39.32		9.69018	6.07208	13.3083			194	32.2456	26.5596	37.9316		10.5388	7.30379	13.7737		-56	23.9514	20.006	27.8967		5.97991	4.82603	7.1338
	195	36.6822	29.7561	43.6083		17.5591	13.3166	21.8017		-55	31.3681	23.2056	39.5306		9.71794	6.06456	13.3713			195	31.9153	26.3577	37.4729		10.5696	7.35443	13.7847		-55	23.9087	19.973	27.8444		5.9107	4.75622	7.06518
	196	36.4495	29.5846	43.3143		17.5899	13.3199	21.86		-54	31.5076	23.2627	39.7526		9.75746	6.06802	13.4469			196	31.6069	26.1705	37.0433		10.5993	7.40871	13.7899		-54	23.8716	19.9426	27.8005		5.85195	4.69381	7.01009
	197	36.2194	29.4118	43.0271		17.6085	13.3108	21.9063		-53	31.6541	23.3251	39.9831		9.80805	6.08227	13.5338			197	31.3219	25.9993	36.6445		10.6275	7.46614	13.7888		-53	23.8401	19.9151	27.7651		5.80407	4.63906	6.96908
	198	35.9938	29.2389	42.7488		17.614	13.2887	21.9394		-52	31.8055	23.3917	40.2194		9.8689	6.10694	13.6309			198	31.0615	25.8451	36.278		10.6539	7.52626	13.7815		-52	23.8144	19.8904	27.7383		5.76739	4.59222	6.94257
	199	35.7744	29.0673	42.4814		17.6058	13.2532	21.9584		-51	31.96	23.4617	40.4582		9.93911	6.14149	13.7367			199	30.827	25.709	35.9449		10.6783	7.5886	13.768		-51	23.7944	19.8691	27.7198		5.74214	4.55344	6.93083
	200	35.5627	28.8984	42.2271		17.5833	13.2041	21.9625		-50	32.1154	23.5342	40.6967		10.0177	6.18523	13.8501			200	30.6191	25.5919	35.6462		10.7005	7.65271	13.7483		-50	23.7804	19.8515	27.7093		5.72845	4.52289	6.93402
	201	35.3607	28.7335	41.9879		17.5463	13.1414	21.9513		-49	32.2699	23.6083	40.9315		10.1035	6.23733	13.9696			201	30.4383	25.4945	35.3821		10.7205	7.71818	13.7228		-49	23.7723	19.8379	27.7067		5.72638	4.50068	6.95209
	202	35.1699	28.5738	41.766		17.4949	13.0653	21.9244		-48	32.4215	23.6832	41.1598		10.1953	6.29681	14.0938			202	30.2849	25.417	35.1528		10.7383	7.78463	13.6919		-48	23.7702	19.8291	27.7113		5.73587	4.48689	6.98485
	203	34.9921	28.4207	41.5634		17.4291	12.9763	21.882		-47	32.5682	23.758	41.3784		10.292	6.3626	14.2213			203	30.1589	25.3598	34.958		10.754	7.85177	13.6562		-47	23.7741	19.8254	27.7228		5.75679	4.4816	7.03198
	204	34.8287	28.2755	41.3819		17.3496	12.8749	21.8244		-46	32.7085	23.8322	41.5847		10.3921	6.43354	14.3507			204	30.0599	25.3226	34.7973		10.7679	7.91933	13.6165		-46	23.784	19.8275	27.7406		5.7889	4.48483	7.09296
	205	34.6813	28.1393	41.2233		17.2571	12.7619	21.7522		-45	32.8405	23.9049	41.776		10.4944	6.5084	14.4805			205	29.9874	25.305	34.6697		10.7804	7.98713	13.5737		-45	23.8	19.8359	27.7642		5.83189	4.4966	7.16718
	206	34.5512	28.0135	41.089		17.1524	12.6383	21.6664		-44	32.9628	23.9757	41.9499		10.5975	6.58591	14.6091			206	29.9403	25.3065	34.5741		10.7919	8.05506	13.5288		-44	23.8221	19.8512	27.7929		5.88538	4.51688	7.25389
	207	34.4397	27.899	40.9803		17.0366	12.5053	21.5679		-43	33.0742	24.0441	42.1044		10.7	6.66478	14.7352			207	29.9176	25.3259	34.5092		10.8031	8.12313	13.483		-43	23.8501	19.8739	27.8263		5.94891	4.54557	7.35225
	208	34.3476	27.797	40.8982		16.9113	12.3642	21.4583		-42	33.1735	24.1096	42.2375		10.8005	6.74373	14.8573			208	29.9177	25.3621	34.4734		10.8145	8.19138	13.4376		-42	23.8841	19.9045	27.8636		6.02194	4.58255	7.46133
	209	34.2759	27.7084	40.8433		16.7777	12.2163	21.3391		-41	33.2599	24.1719	42.3479		10.8977	6.82149	14.9738			209	29.939	25.4134	34.4647		10.8271	8.25998	13.3942		-41	23.9239	19.9433	27.9045		6.10388	4.62761	7.58014
	210	34.2251	27.634	40.8161		16.6375	12.0631	21.212		-40	33.3326	24.2308	42.4344		10.9901	6.89684	15.0833			210	29.9797	25.4782	34.4811		10.8417	8.32918	13.3542		-40	23.9694	19.9905	27.9483		6.19408	4.68051	7.70764
	211	34.1956	27.5745	40.8167		16.4925	11.9062	21.0789		-39	33.3912	24.2859	42.4964		11.0765	6.9686	15.1845			211	30.0375	25.5545	34.5205		10.8592	8.39928	13.3192		-39	24.0205	20.0464	27.9947		6.29184	4.74091	7.84278
	212	34.1875	27.5302	40.8448		16.3445	11.7472	20.9417		-38	33.4354	24.3373	42.5334		11.1558	7.03569	15.2758			212	30.1102	25.6402	34.5802		10.8808	8.47068	13.291		-38	24.077	20.1108	28.0432		6.39644	4.80843	7.98446
	213	34.2007	27.5014	40.8999		16.1951	11.5878	20.8025		-37	33.4652	24.3847	42.5456		11.2266	7.0971	15.3561			213	30.1955	25.7331	34.6578		10.9075	8.54383	13.2713		-37	24.1386	20.1837	28.0934		6.50711	4.8826	8.13161
	214	34.2348	27.4882	40.9813		16.0464	11.4294	20.6633		-36	33.4807	24.4281	42.5333		11.288	7.15192	15.424			214	30.2907	25.831	34.7505		10.9404	8.61923	13.2617		-36	24.2049	20.2648	28.145		6.62304	4.96292	8.28316
	215	34.2891	27.4904	41.0879		15.8998	11.2737	20.526		-35	33.4824	24.4675	42.4973		11.339	7.19936	15.4786			215	30.3935	25.9316	34.8554		10.9807	8.69743	13.2639		-35	24.2757	20.3538	28.1977		6.74343	5.04881	8.43805
	216	34.3629	27.5075	41.2183		15.7573	11.1221	20.3925		-34	33.4707	24.5028	42.4385		11.3786	7.23871	15.5186			216	30.5011	26.0327	34.9695		11.0293	8.77899	13.2796		-34	24.3506	20.4501	28.2511		6.86745	5.13963	8.59527
	217	34.455	27.5389	41.3711		15.6202	10.976	20.2645		-33	33.4463	24.534	42.3585		11.4063	7.26941	15.5432			217	30.6111	26.1323	35.0898		11.0873	8.86451	13.3101		-33	24.4291	20.5531	28.3052		6.99428	5.23472	8.75384
	218	34.5641	27.5837	41.5446		15.4902	10.8365	20.1438		-32	33.41	24.5612	42.2588		11.4214	7.29101	15.5517			218	30.7208	26.2284	35.2132		11.1557	8.95458	13.3568		-32	24.5107	20.6619	28.3595		7.12309	5.33337	8.91282
	219	34.6889	27.6409	41.7368		15.3682	10.7048	20.0317		-31	33.3627	24.5842	42.1412		11.4233	7.30317	15.5435			219	30.8279	26.319	35.3368		11.2353	9.04978	13.4209		-31	24.5949	20.7758	28.414		7.25308	5.43483	9.07134
	220	34.8276	27.7093	41.9459		15.2556	10.5817	19.9295		-30	33.3055	24.6031	42.0079		11.4118	7.30569	15.518			220	30.93	26.4026	35.4575		11.3269	9.15067	13.5032		-30	24.681	20.8938	28.4682		7.38346	5.53835	9.22857
	221	34.9787	27.7876	42.1698		15.1531	10.468	19.8382		-29	33.2393	24.6178	41.8608		11.3868	7.29848	15.475			221	31.0251	26.4776	35.5726		11.431	9.25777	13.6042		-29	24.7684	21.0148	28.522		7.51345	5.64314	9.38377
	222	35.1403	27.8742	42.4063		15.0613	10.3642	19.7585		-28	33.1654	24.6284	41.7024		11.348	7.28157	15.4145			222	31.1111	26.5429	35.6794		11.5479	9.37154	13.7243		-28	24.8565	21.1379	28.5751		7.64233	5.74844	9.53623
	223	35.3106	27.9678	42.6534		14.9808	10.2706	19.691		-27	33.0848	24.6346	41.535		11.2958	7.25509	15.3365			223	31.1864	26.5972	35.7755		11.678	9.49236	13.8636		-27	24.9446	21.262	28.6271		7.7694	5.85346	9.68534
	224	35.4879	28.0667	42.909		14.9118	10.1874	19.6361		-26	32.9987	24.6365	41.3609		11.2302	7.21928	15.2411			224	31.2493	26.6398	35.8588		11.821	9.6205	14.0216		-26	25.0318	21.3859	28.6777		7.89401	5.95744	9.83057
	225	35.6703	28.1695	43.1711		14.8542	10.1146	19.5937		-25	32.9083	24.6341	41.1825		11.1517	7.17449	15.129			225	31.2986	26.6698	35.9274		11.9769	9.75612	14.1977		-25	25.1175	21.5086	28.7264		8.01554	6.05964	9.97145
	226	35.8562	28.2746	43.4377		14.8078	10.0519	19.5637		-24	32.8147	24.6271	41.0022		11.0609	7.12114	15.0006			226	31.3334	26.6869	35.9799		12.1451	9.89922	14.391		-24	25.201	21.6291	28.7728		8.13346	6.15933	10.1076
	227	36.0439	28.3807	43.7071		14.7724	9.99897	19.5458		-23	32.7189	24.6156	40.8222		10.9583	7.05976	14.8567			227	31.3529	26.6906	36.0152		12.3249	10.0496	14.6002		-23	25.2815	21.7466	28.8164		8.24726	6.25583	10.2387
	228	36.232	28.4865	43.9775		14.7473	9.95523	19.5394		-22	32.6221	24.5995	40.6447		10.8446	6.99092	14.6983			228	31.3567	26.6807	36.0326		12.5154	10.207	14.8239		-22	25.3583	21.86	28.8567		8.35651	6.3485	10.3645
	229	36.4192	28.5908	44.2476		14.7319	9.92006	19.5438		-21	32.5254	24.5788	40.4719		10.7208	6.91527	14.5264			229	31.3445	26.6574	36.0317		12.7154	10.3708	15.0601		-21	25.4308	21.9687	28.893		8.46085	6.43673	10.485
	230	36.6042	28.6925	44.5158		14.7254	9.89269	19.5581		-20	32.4296	24.5534	40.3058		10.5878	6.8335	14.3421			230	31.3166	26.6206	36.0127		12.9236	10.5402	15.307		-20	25.4984	22.0719	28.9249		8.55995	6.51998	10.5999
	231	36.786	28.7908	44.7812		14.7269	9.87228	19.5814		-19	32.3357	24.5232	40.1482		10.4465	6.74635	14.1467			231	31.2732	26.5706	35.9759		13.1384	10.7144	15.5624		-19	25.5604	22.1692	28.9517		8.65358	6.59775	10.7094
	232	36.9638	28.885	45.0427		14.7353	9.85794	19.6127		-18	32.2446	24.4883	40.0009		10.2981	6.65459	13.9417			232	31.2149	26.5077	35.9221		13.358	10.8921	15.8239		-18	25.6165	22.26	28.973		8.74155	6.66962	10.8135
	233	37.137	28.9746	45.2994		14.7497	9.84876	19.6507		-17	32.1572	24.4488	39.8656		10.1437	6.55899	13.7284			233	31.1424	26.4325	35.8523		13.5807	11.0721	16.0892		-17	25.6661	22.3441	28.9882		8.82375	6.73524	10.9123
	234	37.305	29.0592	45.5509		14.7691	9.84382	19.6944		-16	32.0741	24.4046	39.7437		9.9844	6.46034	13.5085			234	31.0567	26.3455	35.7679		13.8043	11.2528	16.3558		-16	25.709	22.4212	28.9969		8.90012	6.79431	11.0059
	235	37.4675	29.1385	45.7965		14.7924	9.84223	19.7426		-15	31.9962	24.3559	39.6365		9.82139	6.35944	13.2833			235	30.9589	26.2473	35.6705		14.027	11.4328	16.6212		-15	25.7449	22.4911	28.9987		8.97066	6.84662	11.0947
	236	37.6242	29.2125	46.0358		14.8187	9.84313	19.7942		-14	31.9239	24.3028	39.545		9.65585	6.25705	13.0546			236	30.8502	26.1387	35.5617		14.2465	11.6102	16.8829		-14	25.7737	22.5539	28.9935		9.03542	6.89207	11.1788
	237	37.7749	29.2811	46.2686		14.8469	9.84574	19.8481		-13	31.8579	24.2457	39.4702		9.48893	6.15393	12.8239			237	30.7318	26.0204	35.4433		14.4608	11.7833	17.1384		-13	25.7952	22.6094	28.9811		9.0945	6.93061	11.2584
	238	37.9195	29.3446	46.4945		14.8763	9.84937	19.9033		-12	31.7987	24.1847	39.4127		9.32181	6.05083	12.5928			238	30.6052	25.8933	35.3171		14.6678	11.9503	17.3853		-12	25.8096	22.6578	28.9614		9.14806	6.9623	11.3338
	239	38.0581	29.4029	46.7133		14.9061	9.85339	19.9588		-11	31.7465	24.1203	39.3728		9.15559	5.94844	12.3627			239	30.4717	25.7583	35.1851		14.8654	12.1095	17.6213		-11	25.8169	22.6993	28.9346		9.19628	6.98728	11.4053
	240	38.1905	29.4565	46.9246		14.9356	9.85731	20.0138		-10	31.7018	24.0529	39.3508		8.99136	5.84744	12.1353			240	30.3327	25.6164	35.0489		15.0518	12.2591	17.8444		-10	25.8174	22.7339	28.9008		9.23935	7.00579	11.4729
	241	38.3167	29.5054	47.1281		14.9641	9.86072	20.0675		-9	31.6647	23.983	39.3463		8.83014	5.74845	11.9118			241	30.1894	25.4685	34.9104		15.225	12.3974	18.0525		-9	25.8113	22.762	28.8606		9.27754	7.01814	11.5369
	242	38.4366	29.5498	47.3234		14.9913	9.86334	20.1193		-8	31.6352	23.9113	39.3591		8.67291	5.65208	11.6937			242	30.0433	25.3157	34.7709		15.3834	12.523	18.2439		-8	25.7989	22.7836	28.8143		9.31108	7.02474	11.5974
	243	38.5499	29.59	47.5098		15.0169	9.86499	20.1687		-7	31.6134	23.8385	39.3883		8.52057	5.55888	11.4823			243	29.8955	25.1591	34.6319		15.5256	12.6343	18.417		-7	25.7808	22.799	28.7625		9.34024	7.02604	11.6544
	244	38.6563	29.626	47.6867		15.0405	9.86561	20.2153		-6	31.5991	23.7653	39.4329		8.37398	5.46938	11.2786			244	29.7471	24.9996	34.4946		15.6502	12.7302	18.5703		-6	25.7572	22.8086	28.7059		9.36529	7.02255	11.708
	245	38.7555	29.6578	47.8531		15.0621	9.86522	20.2589		-5	31.592	23.6924	39.4916		8.2339	5.38404	11.0838			245	29.5991	24.8383	34.3599		15.7562	12.8097	18.7027		-5	25.7288	22.8125	28.6452		9.38649	7.01485	11.7581
	246	38.8467	29.6854	48.008		15.0816	9.86394	20.2993		-4	31.5917	23.6207	39.5627		8.10104	5.30332	10.8987			246	29.4524	24.6763	34.2285		15.8426	12.8718	18.8133		-4	25.6961	22.811	28.5812		9.4041	7.00351	11.8047
	247	38.9293	29.7085	48.1502		15.0992	9.86193	20.3365		-3	31.5978	23.5509	39.6446		7.97599	5.22762	10.7244			247	29.3078	24.5143	34.1012		15.9087	12.9161	18.9014		-3	25.6595	22.8044	28.5147		9.41836	6.98913	11.8476
	248	39.0026	29.7268	48.2784		15.1151	9.85946	20.3707		-2	31.6095	23.4838	39.7352		7.85932	5.15729	10.5614			248	29.1658	24.3534	33.9782		15.9543	12.9422	18.9664		-2	25.6197	22.793	28.4464		9.4295	6.97231	11.8867
	249	39.0655	29.7399	48.391		15.1294	9.85681	20.402		-1	31.6261	23.42	39.8323		7.75148	5.09266	10.4103			249	29.027	24.1942	33.8598		15.979	12.9498	19.0082		-1	25.5772	22.777	28.3773		9.4377	6.95362	11.9218
	250	39.1169	29.7473	48.4865		15.1425	9.8543	20.4308		0	31.6469	23.3602	39.9336		7.65284	5.03402	10.2717			250	28.8918	24.0376	33.7461		15.9829	12.9392	19.0267		0	25.5324	22.7568	28.308		9.44315	6.9336	11.9527
	251	39.1558	29.7485	48.5632		15.1548	9.85225	20.4574		1	31.6708	23.3049	40.0367		7.56371	4.98158	10.1458			251	28.7605	23.884	33.6369		15.9663	12.9105	19.022		1	25.4859	22.7325	28.2392		9.44599	6.91273	11.9793
	252	39.181	29.7426	48.6194		15.1667	9.85101	20.4824		2	31.6969	23.2546	40.1392		7.48431	4.93555	10.0331			252	28.6331	23.734	33.5322		15.9294	12.8643	18.9945		2	25.4381	22.7047	28.1716		9.44635	6.89145	12.0012
	253	39.1912	29.729	48.6534		15.1786	9.8509	20.5062		3	31.7241	23.2095	40.2387		7.41479	4.89605	9.93353			253	28.5099	23.588	33.4317		15.873	12.8013	18.9448		3	25.3895	22.6734	28.1057		9.44431	6.87013	12.0185
	254	39.1854	29.707	48.6638		15.1909	9.85222	20.5295		4	31.7513	23.1699	40.3328		7.35522	4.86317	9.84727			254	28.3907	23.4462	33.3352		15.7978	12.7222	18.8734		4	25.3405	22.6389	28.042		9.43993	6.84904	12.0308
	255	39.1624	29.6757	48.649		15.2041	9.85524	20.5529		5	31.7774	23.1358	40.419		7.3056	4.83693	9.77428			255	28.2756	23.3089	33.2423		15.7047	12.6281	18.7813		5	25.2913	22.6016	27.9809		9.43325	6.82843	12.0381
	256	39.1212	29.6345	48.6079		15.2185	9.8602	20.5769		6	31.8013	23.1073	40.4953		7.26587	4.8173	9.71444			256	28.1644	23.176	33.1529		15.5947	12.52	18.6695		6	25.2422	22.5616	27.9228		9.42428	6.80841	12.0402
	257	39.0611	29.5826	48.5395		15.2347	9.86732	20.6021		7	31.8219	23.0842	40.5596		7.23588	4.80419	9.66757			257	28.057	23.0476	33.0665		15.469	12.399	18.5389		7	25.1934	22.519	27.8678		9.41301	6.78907	12.037
	258	38.9814	29.5196	48.4431		15.2529	9.87673	20.6291		8	31.8382	23.0665	40.6099		7.21544	4.79746	9.63343			258	27.9533	22.9237	32.9829		15.3288	12.2666	18.391		8	25.1451	22.4741	27.8162		9.39942	6.7704	12.0284
	259	38.8817	29.4449	48.3186		15.2735	9.88857	20.6585		9	31.8492	23.0538	40.6446		7.20431	4.79692	9.61169			259	27.8531	22.8042	32.902		15.1753	12.1237	18.2269		9	25.0974	22.4267	27.7681		9.38346	6.75235	12.0146
	260	38.762	29.3582	48.1659		15.2967	9.90292	20.6906		10	31.8541	23.0459	40.6623		7.20216	4.80234	9.60197			260	27.7562	22.689	32.8235		15.0099	11.9718	18.048		10	25.0502	22.377	27.7235		9.36508	6.7348	11.9954
	261	38.6225	29.2593	47.9857		15.3228	9.91981	20.7258		11	31.8521	23.0425	40.6617		7.20863	4.81343	9.60384			261	27.6626	22.5779	32.7473		14.8339	11.8121	17.8558		11	25.0036	22.3248	27.6824		9.34423	6.71758	11.9709
	262	38.4637	29.1484	47.779		15.3519	9.93925	20.7646		12	31.8427	23.0433	40.642		7.22334	4.82989	9.61679			262	27.5721	22.4708	32.6733		14.6488	11.6457	17.6518		12	24.9575	22.2701	27.6449		9.32085	6.70052	11.9412
	263	38.2864	29.0255	47.5472		15.3841	9.96121	20.8069		13	31.8252	23.0479	40.6026		7.24583	4.8514	9.64027			263	27.4847	22.3677	32.6016		14.4558	11.474	17.4376		13	24.9116	22.2125	27.6106		9.29489	6.6834	11.9064
	264	38.0917	28.8911	47.2924		15.4193	9.98562	20.853		14	31.7995	23.0559	40.543		7.27564	4.87762	9.67366			264	27.4003	22.2683	32.5322		14.2563	11.2979	17.2147		14	24.8657	22.1519	27.5796		9.26631	6.666	11.8666
	265	37.8813	28.7457	47.0169		15.4576	10.0124	20.9029		15	31.7652	23.0671	40.4633		7.31227	4.90823	9.71631			265	27.319	22.1728	32.4652		14.0516	11.1185	16.9846		15	24.8197	22.0879	27.5514		9.23509	6.64811	11.8221
	266	37.6569	28.5902	46.7237		15.4988	10.0413	20.9563		16	31.7224	23.0811	40.3638		7.35521	4.9429	9.76751			266	27.2409	22.081	32.4008		13.8429	10.9368	16.7491		16	24.773	22.0203	27.5258		9.2012	6.62953	11.7729
	267	37.4207	28.4255	46.4158		15.5427	10.0723	21.0131		17	31.6713	23.0978	40.2449		7.40392	4.98132	9.82652			267	27.166	21.993	32.3391		13.6316	10.7536	16.5096		17	24.7255	21.9488	27.5023		9.16467	6.61007	11.7193
	268	37.1749	28.2527	46.097		15.5891	10.1052	21.073		18	31.6121	23.1167	40.1075		7.45788	5.02321	9.89256			268	27.0946	21.9089	32.2804		13.4188	10.5699	16.2677		18	24.6767	21.873	27.4804		9.12552	6.58959	11.6615
	269	36.922	28.0732	45.7709		15.6376	10.1396	21.1355		19	31.5453	23.1377	39.9528		7.51656	5.06832	9.96481			269	27.0269	21.8288	32.2249		13.2056	10.3862	16.0249		19	24.6261	21.7927	27.4595		9.08382	6.56799	11.5997
	270	36.665	27.8882	45.4417		15.6877	10.1753	21.2002		20	31.4714	23.1607	39.7821		7.57944	5.11642	10.0425			270	26.963	21.7528	32.1731		12.993	10.2034	15.7827		20	24.5733	21.7076	27.439		9.03965	6.54518	11.5341
	271	36.4064	27.6993	45.1136		15.7392	10.2119	21.2664		21	31.3911	23.1854	39.5969		7.64599	5.16732	10.1247			271	26.9032	21.6812	32.1252		12.7821	10.0219	15.5424		21	24.5178	21.6175	27.4181		8.99313	6.52115	11.4651
	272	36.1493	27.5081	44.7906		15.7914	10.2491	21.3336		22	31.3054	23.2116	39.3991		7.71575	5.22086	10.2106			272	26.8477	21.614	32.0815		12.5738	9.84235	15.3053		22	24.4592	21.5223	27.396		8.94442	6.49591	11.3929
	273	35.8966	27.3163	44.4768		15.8438	10.2866	21.401		23	31.215	23.2394	39.1907		7.78823	5.27692	10.2995			273	26.7969	21.5514	32.0424		12.3689	9.66528	15.0725		23	24.3969	21.4219	27.3719		8.89367	6.46952	11.3178
	274	35.6509	27.1255	44.1764		15.8958	10.3237	21.4679		24	31.121	23.2685	38.9736		7.863	5.33538	10.3906			274	26.751	21.4938	32.0081		12.1682	9.49118	14.8452		24	24.3306	21.3162	27.345		8.8411	6.44205	11.2401
	275	35.4151	26.9374	43.8929		15.9469	10.3601	21.5336		25	31.0245	23.2988	38.7502		7.93967	5.39615	10.4832			275	26.7101	21.4412	31.9791		11.9724	9.32053	14.6243		25	24.2598	21.2053	27.3143		8.78694	6.41364	11.1602
	276	35.1918	26.7537	43.6298		15.9963	10.3954	21.5972		26	30.9265	23.3303	38.5227		8.01786	5.45915	10.5766			276	26.6746	21.3937	31.9554		11.7822	9.1538	14.4105		26	24.1842	21.0893	27.279		8.73144	6.38441	11.0785
	277	34.9832	26.5762	43.3901		16.0434	10.4289	21.658		27	30.8282	23.3628	38.2935		8.09725	5.52429	10.6702			277	26.6444	21.3516	31.9373		11.598	8.99145	14.2046		27	24.1034	20.9685	27.2384		8.67489	6.35452	10.9953
	278	34.7914	26.4065	43.1763		16.0876	10.4602	21.7151		28	30.7307	23.3964	38.065		8.17754	5.5915	10.7636			278	26.6199	21.3149	31.9249		11.4204	8.83396	14.0069		28	24.0173	20.843	27.1917		8.61758	6.32413	10.911
	279	34.6183	26.246	42.9905		16.1283	10.4888	21.7678		29	30.6351	23.4308	37.8393		8.25849	5.66067	10.8563			279	26.6009	21.2836	31.9182		11.2499	8.68181	13.8179		29	23.9258	20.7132	27.1383		8.55982	6.29339	10.8262
	280	34.4653	26.0963	42.8342		16.1647	10.5142	21.8152		30	30.5426	23.4662	37.6189		8.33989	5.73168	10.9481			280	26.5875	21.2578	31.9171		11.0866	8.53545	13.6378		30	23.8287	20.5795	27.0779		8.50194	6.26245	10.7414
	281	34.3336	25.9588	42.7083		16.1964	10.536	21.8567		31	30.4542	23.5024	37.406		8.42158	5.80436	11.0388			281	26.5794	21.2374	31.9215		10.931	8.39536	13.4666		31	23.7261	20.4424	27.0099		8.44429	6.23143	10.6571
	282	34.224	25.8347	42.6133		16.2227	10.5539	21.8914		32	30.3709	23.5394	37.2024		8.50343	5.87852	11.1283			282	26.5766	21.2222	31.9311		10.7831	8.26196	13.3043		32	23.6183	20.3024	26.9342		8.38719	6.20045	10.5739
	283	34.137	25.725	42.549		16.2431	10.5675	21.9188		33	30.2938	23.5773	37.0103		8.58535	5.95392	11.2168			283	26.5788	21.2121	31.9454		10.6432	8.13565	13.1507		33	23.5055	20.1602	26.8507		8.331	6.1696	10.4924
	284	34.0727	25.6307	42.5148		16.2573	10.5765	21.9381		34	30.2238	23.6161	36.8314		8.66731	6.03027	11.3043			284	26.5854	21.207	31.9639		10.5112	8.01679	13.0056		34	23.388	20.0164	26.7596		8.27605	6.13895	10.4132
	285	34.031	25.5524	42.5096		16.2648	10.5807	21.9489		35	30.1616	23.6559	36.6673		8.74929	6.10725	11.3913			285	26.5961	21.2064	31.9859		10.3872	7.90567	12.8688		35	23.2665	19.8719	26.6611		8.22269	6.10857	10.3368
	286	34.0113	25.4907	42.5319		16.2652	10.58	21.9505		36	30.108	23.6967	36.5193		8.83131	6.18447	11.4781			286	26.6104	21.21	32.0107		10.2712	7.8025	12.7398		36	23.1415	19.7274	26.5557		8.17126	6.07851	10.264
	287	34.013	25.4459	42.58		16.2584	10.5742	21.9425		37	30.0637	23.7386	36.3888		8.91344	6.26153	11.5653			287	26.6275	21.2176	32.0373		10.1629	7.70741	12.6184		37	23.0138	19.5837	26.444		8.12207	6.04882	10.1953
	288	34.0349	25.418	42.6518		16.2441	10.5635	21.9246		38	30.0293	23.7819	36.2766		8.99575	6.33799	11.6535			288	26.6468	21.2287	32.0648		10.0623	7.62044	12.5042		38	22.8843	19.442	26.3266		8.07544	6.01956	10.1313
	289	34.0759	25.4068	42.745		16.2222	10.5478	21.8965		39	30.0052	23.8267	36.1837		9.07837	6.41341	11.7433			289	26.6674	21.2427	32.0921		9.96913	7.54151	12.3968		39	22.7537	19.303	26.2044		8.03166	5.9908	10.0725
	290	34.1346	25.4121	42.8572		16.1927	10.5273	21.858		40	29.9919	23.8731	36.1106		9.16143	6.48735	11.8355			290	26.6887	21.2593	32.1181		9.88317	7.47045	12.2959		40	22.6232	19.1679	26.0784		7.99103	5.96264	10.0194
	291	34.2096	25.4332	42.986		16.1556	10.5022	21.809		41	29.9896	23.9214	36.0578		9.2451	6.5594	11.9308			291	26.7097	21.2778	32.1415		9.80414	7.40697	12.2013		41	22.4936	19.0376	25.9496		7.95381	5.93521	9.9724
	292	34.2992	25.4694	43.1289		16.111	10.4726	21.7494		42	29.9986	23.9717	36.0255		9.32954	6.6292	12.0299			292	26.7295	21.2977	32.1613		9.73176	7.35071	12.1128		42	22.3661	18.9132	25.8191		7.92026	5.90868	9.93185
	293	34.4017	25.5199	43.2834		16.059	10.4388	21.6793		43	30.019	24.0241	36.0138		9.41495	6.69646	12.1334			293	26.7473	21.3183	32.1763		9.66571	7.30119	12.0302		43	22.2418	18.7957	25.6879		7.89062	5.88323	9.89802
	294	34.5155	25.5837	43.4473		15.9999	10.4011	21.5988		44	30.0507	24.0789	36.0225		9.50153	6.76101	12.2421			294	26.7623	21.3392	32.1853		9.60571	7.25786	11.9536		44	22.1217	18.6861	25.5572		7.86511	5.85909	9.87113
	295	34.6389	25.6594	43.6184		15.9339	10.3596	21.5082		45	30.0939	24.1362	36.0515		9.58949	6.82275	12.3562			295	26.7736	21.3597	32.1874		9.55144	7.22012	11.8828		45	22.0067	18.5853	25.4281		7.84393	5.83655	9.85132
	296	34.7703	25.746	43.7946		15.8613	10.3148	21.4077		46	30.1482	24.196	36.1003		9.67902	6.88172	12.4763			296	26.7804	21.3791	32.1817		9.50261	7.18731	11.8179		46	21.898	18.4943	25.3017		7.82728	5.81587	9.83869
	297	34.9081	25.8421	43.9742		15.7823	10.2669	21.2978		47	30.2134	24.2585	36.1683		9.77031	6.93809	12.6025			297	26.7821	21.3968	32.1673		9.45896	7.15878	11.7591		47	21.7963	18.4139	25.1787		7.81532	5.79734	9.83329
	298	35.0509	25.9463	44.1555		15.6974	10.2161	21.1787		48	30.2893	24.3238	36.2547		9.86357	6.99216	12.735			298	26.778	21.4123	32.1436		9.42024	7.13384	11.7066		48	21.7025	18.3448	25.0602		7.80819	5.78127	9.83511
	299	35.1971	26.0572	44.337		15.6069	10.1628	21.0509		49	30.3753	24.3919	36.3587		9.95895	7.0443	12.8736			299	26.7676	21.4249	32.1103		9.38625	7.11188	11.6606		49	21.6173	18.2877	24.947		7.80604	5.76793	9.84415
	300	35.3456	26.1734	44.5178		15.511	10.107	20.915		50	30.471	24.4629	36.4791		10.0566	7.09502	13.0181			300	26.7505	21.434	32.0669		9.35681	7.09229	11.6213		50	21.5413	18.2431	24.8395		7.80897	5.75757	9.86038
	301	35.4951	26.2936	44.6965		15.4102	10.0491	20.7714		51	30.5758	24.5368	36.6147		10.1566	7.14488	13.1683			301	26.7264	21.4393	32.0136		9.3318	7.07458	11.589		51	21.4749	18.2115	24.7384		7.81708	5.75041	9.88376
	302	35.6444	26.4162	44.8726		15.3049	9.98921	20.6206		52	30.6889	24.6139	36.764		10.259	7.19447	13.3236			302	26.6952	21.4401	31.9504		9.31115	7.05834	11.564		52	21.4185	18.1931	24.6439		7.83044	5.74663	9.91426
	303	35.7926	26.54	45.0453		15.1954	9.92751	20.4633		53	30.8097	24.6941	36.9254		10.364	7.24441	13.4835			303	26.6569	21.436	31.8777		9.29484	7.04326	11.5464		53	21.3722	18.188	24.5564		7.84909	5.74633	9.95186
	304	35.9388	26.6635	45.214		15.0821	9.86416	20.3		54	30.9373	24.7776	37.0971		10.4713	7.29531	13.6474			304	26.6114	21.4267	31.7961		9.28289	7.02917	11.5366		54	21.336	18.1963	24.4757		7.87305	5.74958	9.99653
	305	36.082	26.7856	45.3784		14.9653	9.79931	20.1312		55	31.0708	24.8644	37.2772		10.5811	7.34772	13.8144			305	26.5591	21.4119	31.7063		9.27536	7.016	11.5347		55	21.3099	18.2178	24.4019		7.90232	5.75637	10.0483
	306	36.2215	26.9048	45.5381		14.8454	9.73311	19.9576		56	31.2092	24.9547	37.4637		10.693	7.40214	13.984			306	26.5003	21.3913	31.6093		9.27238	7.00382	11.5409		56	21.2935	18.2522	24.3347		7.93687	5.76665	10.1071
	307	36.3565	27.0202	45.6927		14.7228	9.66572	19.7799		57	31.3514	25.0485	37.6543		10.807	7.45899	14.1551			307	26.4355	21.3648	31.5062		9.27409	6.99279	11.5554		57	21.2864	18.2991	24.2738		7.97662	5.78029	10.173
	308	36.4863	27.1305	45.8421		14.5979	9.5973	19.5985		58	31.4963	25.1457	37.8469		10.9228	7.51857	14.327			308	26.3652	21.3323	31.3981		9.28069	6.98318	11.5782		58	21.2882	18.3577	24.2186		8.02149	5.79711	10.2459
	309	36.6102	27.2347	45.9858		14.4711	9.52805	19.4142		59	31.6427	25.2463	38.0391		11.04	7.5811	14.4989			309	26.2901	21.2938	31.2864		9.29238	6.97533	11.6094		59	21.298	18.4273	24.1687		8.07135	5.81689	10.3258
	310	36.7276	27.3318	46.1235		14.343	9.45819	19.2278		60	31.7893	25.3501	38.2286		11.1582	7.64668	14.6698			310	26.211	21.2494	31.1725		9.30937	6.96963	11.6491		60	21.3152	18.507	24.1234		8.12603	5.83938	10.4127
	311	36.8379	27.4209	46.2549		14.2139	9.38796	19.0398		61	31.935	25.4569	38.4131		11.2771	7.71526	14.8389			311	26.1286	21.1994	31.0578		9.33189	6.96649	11.6973		61	21.3388	18.5957	24.0819		8.18535	5.86425	10.5064
	312	36.9403	27.5012	46.3795		14.0844	9.31767	18.8511		62	32.0783	25.5661	38.5905		11.396	7.78673	15.0052			312	26.0438	21.1439	30.9438		9.36013	6.96634	11.7539		62	21.3679	18.6921	24.0436		8.24908	5.89119	10.607
	313	37.0343	27.5719	46.4966		13.9551	9.24765	18.6626		63	32.218	25.6774	38.7585		11.5144	7.86084	15.1681			313	25.9575	21.0834	30.8317		9.39428	6.96957	11.819		63	21.4013	18.7949	24.0077		8.31695	5.91983	10.7141
	314	37.1191	27.6326	46.6056		13.8267	9.17828	18.475		64	32.3526	25.7899	38.9152		11.6319	7.93723	15.3265			314	25.8706	21.0184	30.7229		9.43447	6.97655	11.8924		64	21.4381	18.9027	23.9735		8.38867	5.94982	10.8275
	315	37.1942	27.6825	46.7059		13.6997	9.10997	18.2894		65	32.4809	25.9029	39.0588		11.7476	8.01549	15.4798			315	25.784	20.9493	30.6187		9.48078	6.98756	11.974		65	21.4769	19.0136	23.9402		8.46393	5.98075	10.9471
	316	37.259	27.7214	46.7965		13.575	9.0432	18.1067		66	32.6015	26.0153	39.1876		11.8612	8.09512	15.6272			316	25.6984	20.8767	30.5201		9.53324	7.00286	12.0636		66	21.5167	19.126	23.9073		8.54238	6.01225	11.0725
	317	37.3127	27.7489	46.8766		13.4533	8.97844	17.9281		67	32.7131	26.126	39.3002		11.9718	8.17556	15.768			317	25.6148	20.8014	30.4282		9.59177	7.02258	12.161		67	21.5561	19.238	23.8742		8.62365	6.04392	11.2034
	318	37.355	27.7647	46.9453		13.3354	8.91623	17.7545		68	32.8146	26.2338	39.3954		12.079	8.25621	15.9017			318	25.5339	20.724	30.3437		9.65622	7.04678	12.2657		68	21.594	19.3474	23.8405		8.70734	6.07535	11.3393
	319	37.3852	27.7689	47.0016		13.2222	8.85709	17.5873		69	32.9047	26.3373	39.4721		12.1821	8.33645	16.0277			319	25.4563	20.6453	30.2674		9.72633	7.07542	12.3772		69	21.6291	19.4523	23.8058		8.79306	6.10616	11.48
	320	37.4029	27.7613	47.0445		13.1146	8.80157	17.4277		70	32.9824	26.4351	39.5298		12.2807	8.41566	16.1457			320	25.3829	20.5659	30.1998		9.80174	7.10837	12.4951		70	21.6602	19.5504	23.7699		8.88039	6.13593	11.6249
	321	37.4077	27.7422	47.0731		13.0135	8.75019	17.2768		71	33.0468	26.5257	39.5679		12.3743	8.49323	16.2553			321	25.314	20.4866	30.1413		9.88199	7.1454	12.6186		71	21.6862	19.6394	23.7329		8.96893	6.1643	11.7736
	322	37.3992	27.7116	47.0867		12.9197	8.70346	17.136		72	33.097	26.6078	39.5862		12.4625	8.56856	16.3565			322	25.2501	20.4081	30.0921		9.96647	7.18621	12.7467		72	21.7059	19.7171	23.6947		9.05826	6.19087	11.9256
	323	37.3772	27.67	47.0844		12.8342	8.66185	17.0066		73	33.1323	26.68	39.5847		12.5452	8.6411	16.4493			323	25.1917	20.331	30.0524		10.0545	7.23037	12.8786		73	21.7183	19.7811	23.6556		9.14798	6.21529	12.0807
	324	37.3417	27.6177	47.0656		12.7577	8.62578	16.8897		74	33.1522	26.7408	39.5636		12.6221	8.71033	16.5338			324	25.139	20.256	30.022		10.1453	7.27741	13.0131		74	21.7225	19.8292	23.6158		9.23773	6.23721	12.2383
	325	37.2926	27.5552	47.0299		12.6911	8.59558	16.7866		75	33.1564	26.7892	39.5235		12.6932	8.77583	16.6105			325	25.0922	20.1835	30.0008		10.2379	7.32676	13.149		75	21.7175	19.8596	23.5755		9.32715	6.25632	12.398
	326	37.23	27.4831	46.977		12.635	8.57153	16.6985		76	33.1445	26.8242	39.4648		12.7586	8.83723	16.6799			326	25.0513	20.114	29.9887		10.3313	7.37781	13.2848		76	21.7027	19.8703	23.5351		9.41592	6.27235	12.5595
	327	37.1544	27.4021	46.9067		12.5901	8.5538	16.6263		77	33.1166	26.8448	39.3885		12.8185	8.89423	16.7427			327	25.0166	20.048	29.9851		10.4245	7.42986	13.4191		77	21.6772	19.8599	23.4944		9.50377	6.28504	12.7225
	328	37.0661	27.3128	46.8194		12.5567	8.54248	16.571		78	33.0729	26.8503	39.2954		12.8732	8.94664	16.7997			328	24.9877	19.9856	29.9899		10.5162	7.48221	13.5503		78	21.6405	19.8276	23.4534		9.59048	6.29421	12.8867
	329	36.9657	27.2161	46.7153		12.5354	8.53753	16.5332		79	33.0135	26.8405	39.1865		12.9232	8.99436	16.8521			329	24.9648	19.9271	30.0024		10.6055	7.53409	13.6768		79	21.5922	19.7728	23.4116		9.67587	6.29973	13.052
	330	36.854	27.1128	46.5951		12.5262	8.53881	16.5135		80	32.9391	26.815	39.0632		12.9692	9.03741	16.901			330	24.9474	19.8727	30.0221		10.6909	7.58472	13.797		80	21.5321	19.6956	23.3686		9.75985	6.30153	13.2182
	331	36.7318	27.0039	46.4597		12.5292	8.54611	16.5122		81	32.8502	26.7738	38.9265		13.0117	9.07589	16.9476			331	24.9355	19.8225	30.0486		10.7713	7.63333	13.9092		81	21.4599	19.5964	23.3233		9.84237	6.29962	13.3851
	332	36.6003	26.8905	46.3102		12.5442	8.55909	16.5294		82	32.7475	26.7172	38.7778		13.0517	9.11002	16.9934			332	24.9287	19.7763	30.0811		10.8455	7.67912	14.0118		82	21.3756	19.4762	23.2749		9.92348	6.29406	13.5529
	333	36.4607	26.7735	46.1478		12.571	8.57732	16.5648		83	32.632	26.6455	38.6186		13.0899	9.14015	17.0397			333	24.9267	19.7344	30.119		10.9123	7.72134	14.1032		83	21.2793	19.3363	23.2223		10.0033	6.28502	13.7215
	334	36.3142	26.6542	45.9742		12.6091	8.60032	16.6178		84	32.5047	26.5593	38.4502		13.1274	9.16671	17.0881			334	24.9291	19.6964	30.1618		10.9706	7.75925	14.182		84	21.1714	19.1783	23.1644		10.0819	6.27273	13.8912
	335	36.1624	26.5336	45.7911		12.6576	8.6275	16.6878		85	32.3666	26.459	38.2741		13.1651	9.19027	17.14			335	24.9356	19.6624	30.2088		11.0195	7.79218	14.2467		85	21.0521	19.0038	23.1003		10.1598	6.25749	14.062
	336	36.0068	26.4131	45.6004		12.7159	8.65825	16.7735		86	32.2187	26.3456	38.0917		13.2041	9.21149	17.1967			336	24.9458	19.6323	30.2593		11.0579	7.81948	14.2963		86	20.922	18.8149	23.0291		10.2371	6.23971	14.2344
	337	35.849	26.2939	45.4041		12.7827	8.69188	16.8735		87	32.0622	26.2197	37.9047		13.2453	9.2311	17.2595			337	24.9594	19.6059	30.3129		11.0851	7.84061	14.3296		87	20.7818	18.6134	22.9502		10.3143	6.21984	14.4087
	338	35.6908	26.1772	45.2044		12.8569	8.72769	16.9861		88	31.8983	26.0821	37.7144		13.2898	9.24992	17.3296			338	24.9759	19.5831	30.3688		11.1004	7.85507	14.3457		88	20.6322	18.4012	22.8632		10.3919	6.19839	14.5855
	339	35.534	26.0645	45.0036		12.9372	8.76496	17.1094		89	31.728	25.9336	37.5223		13.3385	9.26884	17.4081			339	24.9951	19.5637	30.4265		11.1033	7.86248	14.3442		89	20.4741	18.1804	22.7679		10.4705	6.17594	14.7651
	340	35.3803	25.9568	44.8039		13.022	8.80294	17.2411		90	31.5523	25.7748	37.3298		13.3922	9.28877	17.4957			340	25.0167	19.5478	30.4856		11.0935	7.86254	14.3244		90	20.3085	17.9528	22.6642		10.5507	6.15312	14.9483
	341	35.2316	25.8556	44.6076		13.1099	8.84088	17.3789		91	31.3723	25.6064	37.1382		13.4518	9.3106	17.5931			341	25.0403	19.5353	30.5454		11.0707	7.85504	14.2864		91	20.1364	17.7203	22.5525		10.6332	6.13057	15.1357
	342	35.0896	25.7621	44.417		13.1991	8.87806	17.5202		92	31.1889	25.429	36.9488		13.518	9.33524	17.7008			342	25.0658	19.5261	30.6056		11.0349	7.83987	14.23		92	19.9589	17.4847	22.4331		10.7186	6.10897	15.3282
	343	34.9559	25.6774	44.2344		13.288	8.91377	17.6623		93	31.0029	25.2431	36.7627		13.5912	9.36353	17.8189			343	25.093	19.5202	30.6657		10.9863	7.81703	14.1556		93	19.7771	17.2476	22.3066		10.8077	6.08898	15.5264
	344	34.8323	25.6025	44.062		13.375	8.94731	17.8026		94	30.8149	25.049	36.5807		13.6719	9.39621	17.9475			344	25.1216	19.5177	30.7255		10.9251	7.78662	14.0636		94	19.5923	17.0108	22.1738		10.9013	6.07129	15.7313
	345	34.7201	25.5384	43.9018		13.4583	8.97806	17.9384		95	30.6255	24.8471	36.4038		13.7602	9.43394	18.0865			345	25.1516	19.5186	30.7846		10.8519	7.7488	13.955		95	19.4056	16.7756	22.0355		11.0001	6.05655	15.9437
	346	34.6209	25.4859	43.7559		13.5363	9.00543	18.0672		96	30.4352	24.6378	36.2326		13.8563	9.47723	18.2353			346	25.1829	19.523	30.8427		10.7671	7.70383	13.8304		96	19.2182	16.5436	21.8928		11.105	6.04538	16.1645
	347	34.5358	25.4457	43.626		13.6077	9.0289	18.1865		97	30.2443	24.4212	36.0674		13.9599	9.52645	18.3935			347	25.2154	19.5311	30.8997		10.6716	7.65205	13.6912		97	19.0313	16.3161	21.7466		11.2165	6.03835	16.3946
	348	34.4659	25.4181	43.5138		13.671	9.04804	18.2939		98	30.0531	24.1978	35.9085		14.0709	9.58178	18.5601			348	25.2492	19.5429	30.9555		10.5663	7.59385	13.5386		98	18.8461	16.0941	21.5981		11.3354	6.03599	16.6347
	349	34.4121	25.4034	43.4208		13.725	9.0625	18.3875		99	29.8618	23.9678	35.7558		14.1887	9.64325	18.7342			349	25.2843	19.5586	31.01		10.4519	7.52968	13.3741		99	18.6636	15.8788	21.4485		11.4622	6.03877	16.8857
	350	34.375	25.4017	43.3483		13.7687	9.07204	18.4654		100	29.6704	23.7316	35.6092		14.3127	9.71068	18.9148			350	25.3206	19.5783	31.063		10.3296	7.46001	13.1992		100	18.4849	15.671	21.2988		11.5977	6.04708	17.1482
	351	34.3552	25.4129	43.2975		13.8013	9.07651	18.5261		101	29.4788	23.4896	35.468		14.4421	9.78372	19.1004			351	25.3584	19.6021	31.1146		10.2005	7.38535	13.0157		101	18.311	15.4717	21.1504		11.7421	6.06123	17.4229
	352	34.3528	25.4365	43.2691		13.8222	9.07589	18.5685		102	29.2871	23.2424	35.3318		14.5758	9.86185	19.2898			352	25.3975	19.6301	31.1648		10.0657	7.30622	12.8251		102	18.1428	15.2813	21.0043		11.8959	6.08146	17.7103
	353	34.3679	25.472	43.2638		13.8311	9.07027	18.5919		103	29.0951	22.9905	35.1997		14.7128	9.94437	19.4813			353	25.438	19.6624	31.2137		9.92627	7.22315	12.6294		103	17.981	15.1005	20.8616		12.0593	6.10789	18.0106
	354	34.4004	25.5187	43.282		13.8278	9.05988	18.5957		104	28.9027	22.7348	35.0706		14.8519	10.0304	19.6734			354	25.48	19.6988	31.2612		9.78343	7.13666	12.4302		104	17.8264	14.9296	20.7233		12.2324	6.14061	18.3242
	355	34.4498	25.5758	43.3237		13.8126	9.04504	18.5801		105	28.7099	22.4761	34.9436		14.9918	10.1191	19.8644			355	25.5234	19.7395	31.3074		9.63828	7.04725	12.2293		105	17.6797	14.7688	20.5906		12.4153	6.17957	18.6511
	356	34.5156	25.6424	43.3889		13.7858	9.02621	18.5454		106	28.5164	22.2154	34.8175		15.131	10.2093	20.0526			356	25.5683	19.7842	31.3523		9.4919	6.95543	12.0284		106	17.5413	14.6183	20.4642		12.6078	6.22465	18.991
	357	34.5972	25.7172	43.4771		13.7482	9.00394	18.4924		107	28.3224	21.9538	34.691		15.2681	10.2999	20.2364			357	25.6143	19.8328	31.3958		9.34533	6.86166	11.829		107	17.4116	14.4782	20.3451		12.8097	6.27563	19.3438
	358	34.6935	25.7994	43.5876		13.7006	8.97889	18.4222		108	28.1277	21.6924	34.563		15.4017	10.3896	20.4139			358	25.6616	19.8851	31.438		9.19951	6.76641	11.6326		108	17.291	14.3482	20.2339		13.0206	6.33223	19.7089
	359	34.8036	25.8878	43.7194		13.6441	8.95181	18.3363		109	27.9324	21.4325	34.4323		15.5304	10.4772	20.5837			359	25.7097	19.9407	31.4787		9.05535	6.67011	11.4406		109	17.1798	14.2281	20.1314		13.2399	6.39407	20.0856
	360	34.9264	25.9812	43.8715		13.58	8.92349	18.2366		110	27.7367	21.1756	34.2977		15.6528	10.5616	20.744			360	25.7585	19.9992	31.5178		8.91364	6.5732	11.2541		110	17.0779	14.1179	20.038		13.4669	6.46072	20.4731
	361	35.0606	26.0788	44.0424		13.5099	8.89481	18.125		111	27.5406	20.9229	34.1584		15.7675	10.6415	20.8936			361	25.8076	20.0602	31.555		8.77509	6.47608	11.0741		111	16.9856	14.0169	19.9542		13.701	6.53165	20.8704
	362	35.205	26.1794	44.2305		13.4354	8.86665	18.0041		112	27.3446	20.6759	34.0134		15.8733	10.7157	21.031			362	25.8566	20.1232	31.59		8.64031	6.37917	10.9014		112	16.9026	13.925	19.8802		13.9412	6.60632	21.2761
	363	35.3583	26.2823	44.4343		13.3581	8.83992	17.8762		113	27.149	20.436	33.8619		15.9692	10.7832	21.1552			363	25.905	20.1875	31.6224		8.50982	6.28287	10.7368		113	16.8289	13.8416	19.8161		14.1865	6.68411	21.689
	364	35.5192	26.3865	44.6519		13.2798	8.81552	17.7441		114	26.9541	20.2048	33.7034		16.0541	10.843	21.2652			364	25.9523	20.2527	31.6519		8.38405	6.18758	10.5805		114	16.7642	13.7664	19.762		14.4359	6.76437	22.1075
	365	35.6865	26.4915	44.8816		13.2025	8.79429	17.6107		115	26.7606	19.9835	33.5376		16.1273	10.8943	21.3603			365	25.998	20.318	31.678		8.26332	6.09367	10.433		115	16.7083	13.6988	19.7177		14.6883	6.84644	22.5301
	366	35.859	26.5964	45.1215		13.1279	8.77704	17.4787		116	26.5689	19.7736	33.3641		16.1882	10.9363	21.4402			366	26.0414	20.3827	31.7		8.14788	6.00154	10.2942		116	16.6607	13.6385	19.683		14.9423	6.92965	22.955
	367	36.0354	26.7009	45.3699		13.0578	8.7645	17.3511		117	26.3797	19.5764	33.1831		16.2365	10.9684	21.5046			367	26.0818	20.4463	31.7174		8.0379	5.91155	10.1643		117	16.6212	13.585	19.6574		15.1968	7.01332	23.3803
	368	36.2147	26.8044	45.625		12.994	8.7573	17.2306		118	26.1938	19.393	32.9946		16.2719	10.9902	21.5536			368	26.1188	20.5079	31.7296		7.93347	5.82402	10.0429		118	16.5891	13.5378	19.6404		15.4506	7.09679	23.8043
	369	36.3959	26.9064	45.8854		12.938	8.75597	17.1201		119	26.0118	19.2246	32.7991		16.2947	11.0016	21.5877			369	26.1515	20.567	31.736		7.83461	5.73928	9.92993		119	16.564	13.4967	19.6314		15.7022	7.17943	24.225
	370	36.5782	27.0067	46.1496		12.8915	8.7609	17.022		120	25.8345	19.072	32.5971		16.3049	11.0024	21.6075			370	26.1794	20.623	31.7358		7.74129	5.65759	9.82499		120	16.5454	13.4611	19.6297		15.9506	7.26065	24.6405
	371	36.7606	27.105	46.4163		12.8556	8.77238	16.9388		121	25.6627	18.9362	32.3892		16.3034	10.9927	21.614			371	26.2019	20.6752	31.7287		7.65344	5.57918	9.72771		121	16.5326	13.4307	19.6344		16.1944	7.3399	25.0488
	372	36.9427	27.201	46.6843		12.8316	8.79059	16.8726		122	25.4971	18.8178	32.1764		16.2907	10.973	21.6084			372	26.2185	20.7231	31.7139		7.57094	5.50423	9.63765		122	16.5249	13.4051	19.6447		16.4324	7.41672	25.4481
	373	37.1237	27.2946	46.9528		12.8204	8.81556	16.8252		123	25.3384	18.7173	31.9596		16.2679	10.9435	21.5923			373	26.2287	20.7664	31.6911		7.49365	5.43289	9.55441		123	16.5219	13.384	19.6597		16.6635	7.49068	25.8364
	374	37.3032	27.3856	47.2208		12.8227	8.84726	16.7982		124	25.1875	18.635	31.74		16.2362	10.9052	21.5673			374	26.2322	20.8046	31.6598		7.42138	5.36523	9.47754		124	16.5227	13.3667	19.6786		16.8867	7.56146	26.2118
	375	37.4808	27.474	47.4876		12.8391	8.88555	16.7926		125	25.0448	18.571	31.5185		16.197	10.8587	21.5353			375	26.2286	20.8374	31.6198		7.35396	5.30128	9.40665		125	16.5267	13.353	19.7004		17.1008	7.62881	26.5728
	376	37.6562	27.5598	47.7526		12.8697	8.93022	16.8093		126	24.911	18.5254	31.2966		16.1518	10.8052	21.4983			376	26.2178	20.8647	31.571		7.29119	5.24105	9.34133		126	16.5333	13.3421	19.7245		17.305	7.69257	26.9175
	377	37.829	27.643	48.0151		12.9147	8.98104	16.8484		127	24.7867	18.498	31.0754		16.1022	10.7459	21.4586			377	26.1999	20.8864	31.5133		7.23286	5.18448	9.28123		127	16.5417	13.3335	19.7498		17.4985	7.75266	27.2443
	378	37.9991	27.7237	48.2746		12.9737	9.03773	16.9097		128	24.6722	18.4881	30.8562		16.0502	10.6821	21.4183			378	26.1747	20.9024	31.447		7.17876	5.13149	9.22603		128	16.5512	13.3266	19.7759		17.6805	7.8091	27.5519
	379	38.1663	27.8021	48.5305		13.0464	9.10002	16.9928		129	24.5678	18.4954	30.6402		15.9974	10.6153	21.3796			379	26.1426	20.913	31.3723		7.12869	5.08197	9.17542		129	16.5613	13.3205	19.8021		17.8504	7.862	27.8388
	380	38.3303	27.8783	48.7822		13.132	9.1676	17.0964		130	24.4738	18.519	30.4286		15.9459	10.5471	21.3447			380	26.104	20.9182	31.2897		7.08246	5.03578	9.12914		130	16.5711	13.3145	19.8278		18.0076	7.91153	28.1038
	381	38.4909	27.9527	49.0291		13.2297	9.2402	17.2192		131	24.3902	18.5578	30.2226		15.8974	10.4792	21.3157			381	26.0592	20.9184	31.1999		7.03987	4.99278	9.08695		131	16.5801	13.3078	19.8525		18.1519	7.95797	28.3457
	382	38.648	28.0256	49.2704		13.3383	9.31751	17.3592		132	24.317	18.6108	30.0233		15.8539	10.4133	21.2944			382	26.0088	20.914	31.1036		7.00073	4.95281	9.04866		132	16.5877	13.2994	19.876		18.2827	8.00164	28.5638
	383	38.8011	28.0971	49.5052		13.4567	9.39922	17.5141		133	24.2541	18.6766	29.8315		15.817	10.3511	21.2828			383	25.9536	20.9053	31.0019		6.96489	4.91571	9.01406		133	16.5931	13.2884	19.8977		18.4	8.04294	28.7571
	384	38.9501	28.1676	49.7326		13.5833	9.48497	17.6817		134	24.201	18.7539	29.6481		15.7884	10.2945	21.2824			384	25.8943	20.8929	30.8957		6.93216	4.88132	8.983		134	16.5958	13.2739	19.9176		18.5036	8.08231	28.925
	385	39.0946	28.2375	49.9517		13.7167	9.5744	17.859		135	24.1574	18.841	29.4738		15.7697	10.2449	21.2946			385	25.8318	20.8774	30.7863		6.9024	4.84949	8.95532		135	16.5952	13.255	19.9354		18.5936	8.12023	29.067
	386	39.2341	28.3069	50.1613		13.8552	9.66704	18.0434		136	24.1227	18.9363	29.3092		15.7622	10.2039	21.3205			386	25.7671	20.8594	30.6749		6.87547	4.82005	8.93089		136	16.5908	13.231	19.9507		18.67	8.15719	29.1829
	387	39.3682	28.3761	50.3603		13.9971	9.7624	18.2319		137	24.0963	19.038	29.1546		15.7669	10.1729	21.3609			387	25.7011	20.8394	30.5628		6.85124	4.79289	8.90959		137	16.5821	13.2009	19.9634		18.7331	8.19372	29.2724
	388	39.4964	28.4452	50.5476		14.1407	9.85987	18.4215		138	24.0773	19.1443	29.0103		15.7847	10.153	21.4164			388	25.6349	20.8183	30.4516		6.82959	4.76787	8.89131		138	16.5686	13.1641	19.9731		18.783	8.23031	29.3357
	389	39.6181	28.5143	50.7218		14.2841	9.95878	18.6095		139	24.0649	19.2534	28.8764		15.8163	10.1453	21.4873			389	25.5696	20.7965	30.3426		6.81042	4.74488	8.87595		139	16.55	13.1202	19.9797		18.8201	8.26746	29.3728
	390	39.7327	28.5834	50.882		14.4257	10.0584	18.7931		140	24.0581	19.3632	28.7529		15.8619	10.1503	21.5735			390	25.506	20.7749	30.2371		6.79363	4.72383	8.86343		140	16.5257	13.0687	19.9827		18.845	8.30564	29.3843
	391	39.8396	28.6524	51.0268		14.5638	10.1578	18.9697		141	24.0558	19.4721	28.6395		15.9216	10.1685	21.6748			391	25.4454	20.7541	30.1367		6.77914	4.70463	8.85365		141	16.4955	13.0093	19.9817		18.8579	8.34526	29.3706
	392	39.9382	28.7211	51.1553		14.6966	10.2561	19.137		142	24.057	19.5781	28.5359		15.9952	10.2	21.7904			392	25.3886	20.7347	30.0426		6.76688	4.68721	8.84655		142	16.4591	12.9419	19.9762		18.8595	8.38668	29.3324
	393	40.0279	28.7892	51.2666		14.8227	10.3524	19.2929		143	24.0605	19.6795	28.4416		16.082	10.2445	21.9195			393	25.3367	20.7173	29.9561		6.7568	4.67154	8.84207		143	16.4162	12.8666	19.9658		18.8504	8.43022	29.2706
	394	40.1081	28.8563	51.3598		14.9406	10.4456	19.4356		144	24.0653	19.7745	28.3561		16.1812	10.3016	22.0609			394	25.2905	20.7026	29.8784		6.74886	4.65758	8.84015		144	16.3667	12.7834	19.95		18.8311	8.47609	29.1862
	395	40.1781	28.9219	51.4344		15.0491	10.5346	19.5636		145	24.0701	19.8617	28.2785		16.2917	10.3703	22.2131			395	25.2508	20.691	29.8106		6.74303	4.64533	8.84074		145	16.3104	12.6928	19.928		18.8023	8.52444	29.0802
	396	40.2376	28.9854	51.4898		15.1471	10.6184	19.6758		146	24.0738	19.9394	28.2083		16.412	10.4497	22.3743			396	25.2184	20.683	29.7538		6.73929	4.6348	8.84378		146	16.2472	12.595	19.8994		18.7647	8.57534	28.9541
	397	40.2861	29.0463	51.5259		15.2336	10.6959	19.7712		147	24.0754	20.0063	28.1444		16.5405	10.5384	22.5427			397	25.1939	20.6793	29.7086		6.73764	4.62604	8.84924		147	16.1772	12.4906	19.8637		18.7189	8.62875	28.809
	398	40.3233	29.104	51.5427		15.3078	10.7662	19.8494		148	24.0737	20.0613	28.086		16.6753	10.6347	22.7159			398	25.178	20.6801	29.6759		6.73807	4.61909	8.85705		148	16.1002	12.3801	19.8203		18.6655	8.68456	28.6464
	399	40.3489	29.1576	51.5402		15.3692	10.8283	19.9101		149	24.0677	20.1033	28.0322		16.8143	10.737	22.8916			399	25.1711	20.6859	29.6562		6.74061	4.61405	8.86716		149	16.0164	12.2641	19.7687		18.6053	8.74256	28.4679
	400	40.3629	29.2067	51.5191		15.4175	10.8814	19.9536		150	24.0566	20.1313	27.982		16.9552	10.8433	23.0672			400	25.1735	20.6971	29.65		6.74526	4.61101	8.8795		150	15.9259	12.1431	19.7087		18.5388	8.80247	28.2751
	401	40.3651	29.2504	51.4798		15.4524	10.9248	19.98		151	24.0395	20.1447	27.9343		17.0958	10.9516	23.2401			401	25.1857	20.7139	29.6576		6.75206	4.61011	8.894		151	15.8288	12.0178	19.6397		18.4666	8.8639	28.0693
	402	40.3557	29.2883	51.4232		15.474	10.9578	19.9901		152	24.0155	20.1428	27.8882		17.2336	11.0598	23.4074			402	25.2079	20.7366	29.6791		6.76102	4.61148	8.91057		152	15.7252	11.8888	19.5616		18.3894	8.92641	27.8524
	403	40.3349	29.3197	51.3502		15.4824	10.9802	19.9846		153	23.984	20.1253	27.8427		17.3661	11.1659	23.5664			403	25.2401	20.7656	29.7146		6.77218	4.61527	8.92909		153	15.6154	11.7566	19.4742		18.3077	8.9895	27.6259
	404	40.3031	29.344	51.2621		15.4781	10.9916	19.9645		154	23.9444	20.092	27.7967		17.491	11.2678	23.7142			404	25.2825	20.8009	29.764		6.78555	4.62166	8.94944		154	15.4997	11.6219	19.3775		18.222	9.0526	27.3914
	405	40.2605	29.361	51.16		15.4615	10.9921	19.9309		155	23.8961	20.0428	27.7494		17.6058	11.3635	23.8481			405	25.3349	20.8429	29.827		6.80114	4.6308	8.97147		155	15.3782	11.485	19.2713		18.1328	9.1151	27.1504
	406	40.2078	29.3702	51.0454		15.4334	10.9818	19.885		156	23.8388	19.9779	27.6997		17.7084	11.4513	23.9655			406	25.3975	20.8916	29.9033		6.81895	4.64286	8.99503		156	15.2512	11.3465	19.1558		18.0404	9.17637	26.9045
	407	40.1455	29.3715	50.9195		15.3946	10.9611	19.8281		157	23.7721	19.8975	27.6466		17.7967	11.5294	24.0639			407	25.4698	20.9471	29.9925		6.83897	4.658	9.01993		157	15.1189	11.2068	19.0311		17.9454	9.23574	26.6551
	408	40.0742	29.3645	50.7839		15.3459	10.9304	19.7614		158	23.6957	19.8023	27.5892		17.8687	11.5962	24.1412			408	25.5517	21.0096	30.0938		6.86116	4.67636	9.04596		158	14.9817	11.0662	18.8972		17.8481	9.29255	26.4036
	409	39.9946	29.3494	50.6399		15.2884	10.8905	19.6863		159	23.6096	19.6927	27.5265		17.9229	11.6505	24.1954			409	25.6429	21.079	30.2067		6.88547	4.69804	9.0729		159	14.8398	10.9252	18.7544		17.7487	9.34617	26.1513
	410	39.9074	29.326	50.4888		15.2232	10.8423	19.6041		160	23.5137	19.5697	27.4576		17.958	11.6912	24.2249			410	25.7429	21.1554	30.3303		6.91183	4.72315	9.1005		160	14.6934	10.7839	18.6029		17.6478	9.39596	25.8996
	411	39.8132	29.2946	50.3319		15.1513	10.7867	19.516		161	23.4079	19.4341	27.3817		17.9729	11.7173	24.2284			411	25.8512	21.2385	30.4638		6.94013	4.75174	9.12851		161	14.5429	10.6428	18.443		17.5455	9.44134	25.6497
	412	39.7128	29.2553	50.1703		15.074	10.7248	19.4233		162	23.2924	19.2871	27.2978		17.9668	11.7283	24.2053			412	25.9673	21.3284	30.6062		6.97023	4.78381	9.15666		162	14.3884	10.502	18.2748		17.4422	9.48178	25.4027
	413	39.6067	29.2084	50.005		14.9924	10.6578	19.327		163	23.1674	19.1297	27.2052		17.9395	11.7239	24.1552			413	26.0906	21.4246	30.7565		7.00199	4.81934	9.18464		163	14.2302	10.3617	18.0987		17.3383	9.51682	25.1597
	414	39.4955	29.1542	49.8369		14.9076	10.5868	19.2284		164	23.0331	18.9632	27.1031		17.891	11.704	24.0781			414	26.2202	21.5269	30.9136		7.0352	4.85823	9.21216		164	14.0686	10.2222	17.915		17.234	9.54609	24.9218
	415	39.3798	29.093	49.6665		14.8208	10.5132	19.1284		165	22.8899	18.789	26.9909		17.8216	11.6687	23.9746			415	26.3555	21.6348	31.0763		7.06964	4.90036	9.23892		165	13.9037	10.0836	17.7239		17.1296	9.5693	24.69
	416	39.2598	29.0253	49.4944		14.7331	10.4381	19.0281		166	22.7383	18.6084	26.8681		17.7322	11.6186	23.8458			416	26.4956	21.7479	31.2433		7.10505	4.94552	9.26459		166	13.7359	9.9461	17.5257		17.0257	9.58627	24.4652
	417	39.1361	28.9514	49.3208		14.6456	10.3627	18.9285		167	22.5786	18.4229	26.7343		17.6237	11.5542	23.6931			417	26.6396	21.8656	31.4135		7.14115	4.99346	9.28884		167	13.5653	9.80979	17.3209		16.9226	9.59696	24.2483
	418	39.0088	28.8718	49.1459		14.5591	10.288	18.8302		168	22.4115	18.2338	26.5892		17.4976	11.4767	23.5185			418	26.7864	21.9873	31.5856		7.17762	5.04388	9.31135		168	13.3923	9.67484	17.1097		16.8208	9.60141	24.0402
	419	38.8782	28.7868	48.9696		14.4747	10.2151	18.7343		169	22.2377	18.0425	26.4328		17.3557	11.3872	23.3243			419	26.9351	22.112	31.7582		7.21411	5.09641	9.33181		169	13.217	9.54137	16.8927		16.7208	9.59982	23.8418
	420	38.7444	28.6969	48.7919		14.3932	10.145	18.6415		170	22.0578	17.8505	26.2651		17.1999	11.2869	23.1129			420	27.0846	22.2391	31.93		7.25025	5.15062	9.34989		170	13.0399	9.4095	16.6703		16.6232	9.59251	23.6539
	421	38.6073	28.6023	48.6123		14.3154	10.0784	18.5524		171	21.8728	17.659	26.0865		17.0325	11.1776	22.8874			421	27.2337	22.3676	32.0998		7.28566	5.20604	9.36529		171	12.8611	9.27936	16.4429		16.5286	9.57994	23.4773
	422	38.4671	28.5036	48.4307		14.2419	10.0161	18.4677		172	21.6834	17.4694	25.8974		16.8559	11.0609	22.6509			422	27.3814	22.4966	32.2662		7.31992	5.26215	9.3777		172	12.6812	9.15106	16.2113		16.4376	9.56268	23.3126
	423	38.3237	28.401	48.2465		14.1734	9.95859	18.3881		173	21.4907	17.2828	25.6985		16.6726	10.9387	22.4065			423	27.5266	22.6251	32.4281		7.35262	5.31838	9.38685		173	12.5004	9.02471	15.9761		16.3511	9.54142	23.1607
	424	38.1771	28.2948	48.0594		14.1102	9.90639	18.3141		174	21.2955	17.1004	25.4907		16.4853	10.8128	22.1578			424	27.6681	22.7521	32.5841		7.38331	5.37414	9.39249		174	12.3193	8.90045	15.7381		16.2696	9.51695	23.0222
	425	38.0272	28.1854	47.869		14.053	9.85983	18.2461		175	21.0991	16.9233	25.2749		16.2967	10.6855	21.9079			425	27.8049	22.8766	32.7331		7.41157	5.42879	9.39436		175	12.1383	8.7784	15.4981		16.194	9.49016	22.8978
	426	37.874	28.073	47.6751		14.0019	9.81911	18.1847		176	20.9024	16.7522	25.0526		16.1095	10.5586	21.6603			426	27.9359	22.9976	32.8742		7.43697	5.48169	9.39225		176	11.9579	8.65869	15.2571		16.125	9.462	22.788
	427	37.7176	27.9579	47.4773		13.9572	9.78432	18.1301		177	20.7066	16.5882	24.825		15.9262	10.4342	21.4182			427	28.0602	23.1142	33.0063		7.45909	5.5322	9.38599		177	11.7787	8.54147	15.016		16.0634	9.43347	22.6934
	428	37.5581	27.8404	47.2757		13.919	9.75542	18.0826		178	20.5128	16.4319	24.5937		15.7494	10.3144	21.1845			428	28.177	23.2254	33.1286		7.47754	5.57965	9.37542		178	11.6014	8.42689	14.7759		16.01	9.40559	22.6145
	429	37.3956	27.7209	47.0704		13.8874	9.73228	18.0425		179	20.3222	16.284	24.3604		15.5815	10.2009	20.962			429	28.2853	23.3303	33.2403		7.49193	5.62343	9.36043		179	11.4266	8.31512	14.5381		15.9656	9.37938	22.5517
	430	37.2306	27.5996	46.8615		13.8623	9.71467	18.0099		180	20.1358	16.1449	24.1267		15.4245	10.0956	20.7534			430	28.3845	23.4282	33.3409		7.50192	5.66292	9.34092		180	11.2549	8.20633	14.3036		15.9306	9.35584	22.5054
	431	37.0633	27.4771	46.6496		13.8435	9.70223	17.9847		181	19.9548	16.0151	23.8945		15.2804	9.99998	20.5607			431	28.4741	23.5183	33.4299		7.50721	5.69756	9.31686		181	11.0872	8.10069	14.0736		15.9059	9.33591	22.476
	432	36.8944	27.3536	46.4353		13.8308	9.69455	17.967		182	19.7802	15.8948	23.6655		15.1508	9.91557	20.386			432	28.5536	23.6001	33.5071		7.50755	5.72686	9.28823		182	10.924	7.99841	13.8496		15.892	9.32048	22.4634
	433	36.7246	27.2296	46.2196		13.8238	9.69113	17.9564		183	19.6129	15.7843	23.4416		15.037	9.84353	20.2306			433	28.6226	23.6729	33.5723		7.50272	5.75037	9.25507		183	10.7661	7.89965	13.6326		15.8892	9.31034	22.468
	434	36.5545	27.1057	46.0034		13.822	9.6914	17.9526		184	19.454	15.6836	23.2244		14.9403	9.78484	20.0957			434	28.6809	23.7363	33.6255		7.49259	5.76775	9.21742		184	10.6143	7.80461	13.424		15.8979	9.30618	22.4896
	435	36.3852	26.9824	45.788		13.825	9.69475	17.9552		185	19.3041	15.5927	23.0155		14.8611	9.74022	19.982			435	28.7284	23.7899	33.6669		7.47706	5.77871	9.1754		185	10.4692	7.71348	13.225		15.9184	9.30856	22.5282
	436	36.2176	26.8604	45.5749		13.832	9.7005	17.9635		186	19.164	15.5116	22.8165		14.8	9.71014	19.8898			436	28.7652	23.8335	33.6969		7.45612	5.7831	9.12915		186	10.3316	7.62642	13.0367		15.9507	9.31793	22.5835
	437	36.053	26.7404	45.3656		13.8424	9.70796	17.9768		187	19.0343	15.4399	22.6287		14.757	9.69485	19.8191			437	28.7914	23.8669	33.7158		7.42984	5.78085	9.07883		187	10.2019	7.54358	12.8603		15.9949	9.3346	22.6551
	438	35.8924	26.623	45.1618		13.8553	9.71641	17.9941		188	18.9155	15.3776	22.4533		14.7319	9.69433	19.7695			438	28.8071	23.8899	33.7244		7.39833	5.772	9.02467		188	10.0809	7.46511	12.6967		16.0506	9.35875	22.7425
	439	35.7372	26.5091	44.9654		13.8698	9.72509	18.0145		189	18.8077	15.3242	22.2913		14.7242	9.70836	19.74			439	28.8128	23.9025	33.7232		7.36181	5.75671	8.96692		189	9.96899	7.3911	12.5469		16.1178	9.39043	22.8451
	440	35.5887	26.3994	44.778		13.8849	9.73326	18.0366		190	18.7113	15.2793	22.1433		14.7331	9.73648	19.7296			440	28.8089	23.9048	33.7129		7.32055	5.73522	8.90587		190	9.86666	7.32166	12.4117		16.1958	9.42956	22.962
	441	35.4482	26.2949	44.6016		13.8997	9.74019	18.0592		191	18.6263	15.2425	22.0101		14.7575	9.77806	19.7369			441	28.7956	23.8968	33.6945		7.27488	5.70789	8.84187		191	9.77428	7.25684	12.2917		16.2841	9.47594	23.0923
	442	35.317	26.1962	44.4379		13.913	9.74512	18.0809		192	18.5525	15.2132	21.8917		14.7961	9.8323	19.76			442	28.7736	23.8786	33.6686		7.22523	5.67516	8.7753		192	9.69213	7.19666	12.1876		16.3821	9.52925	23.235
	443	35.1964	26.1042	44.2886		13.9238	9.74735	18.1003		193	18.4896	15.1908	21.7883		14.8477	9.89824	19.7971			443	28.7433	23.8505	33.636		7.17206	5.63754	8.70657		193	9.62044	7.14112	12.0998		16.4889	9.58908	23.3888
	444	35.0875	26.0197	44.1552		13.931	9.74617	18.1159		194	18.4373	15.1747	21.6998		14.9104	9.97479	19.8461			444	28.7051	23.8128	33.5974		7.11589	5.59562	8.63616		194	9.55932	7.09018	12.0285		16.6037	9.65493	23.5524
	445	34.9914	25.9434	44.0393		13.9335	9.74092	18.1261		195	18.3949	15.1641	21.6258		14.9827	10.0607	19.9047			445	28.6596	23.7657	33.5536		7.05729	5.55002	8.56457		195	9.5088	7.04377	11.9738		16.7254	9.72621	23.7246
	446	34.9091	25.876	43.9421		13.9303	9.73096	18.1296		196	18.3619	15.1583	21.5656		15.0628	10.1548	19.9707			446	28.6073	23.7095	33.5051		6.99687	5.50142	8.49233		196	9.46885	7.00179	11.9359		16.853	9.80229	23.9037
	447	34.8413	25.818	43.8646		13.9203	9.71572	18.1248		197	18.3374	15.1564	21.5184		15.1487	10.2556	20.0418			447	28.5484	23.6447	33.4522		6.93525	5.4505	8.42001		197	9.43933	6.96412	11.9145		16.9854	9.88245	24.0883
	448	34.7887	25.7699	43.8076		13.9026	9.69467	18.1106		198	18.3205	15.1576	21.4834		15.2388	10.3618	20.1159			448	28.4835	23.5716	33.3953		6.87308	5.39796	8.3482		198	9.42006	6.93061	11.9095		17.1214	9.96595	24.2769
	449	34.7518	25.732	43.7717		13.8765	9.66734	18.0857		199	18.3102	15.161	21.4595		15.3312	10.4718	20.1906			449	28.4127	23.4907	33.3346		6.811	5.3445	8.27749		199	9.41074	6.90108	11.9204		17.2599	10.052	24.4679
	450	34.7308	25.7045	43.7572		13.8413	9.63333	18.0493		200	18.3054	15.1656	21.4453		15.4242	10.5841	20.2642			450	28.3362	23.4024	33.2701		6.74964	5.2908	8.20849		200	9.41107	6.87534	11.9468		17.3998	10.1399	24.6597
	451	34.7257	25.6875	43.764		13.7964	9.59236	18.0004		201	18.305	15.1706	21.4395		15.516	10.6974	20.3347			451	28.2543	23.3071	33.2016		6.68963	5.23748	8.14177		201	9.42064	6.85318	11.9881		17.5398	10.2287	24.8508
	452	34.7364	25.6809	43.7919		13.7414	9.54421	17.9386		202	18.3078	15.1749	21.4407		15.6052	10.81	20.4005			452	28.1671	23.2053	33.1288		6.63155	5.18517	8.07792		202	9.43904	6.83438	12.0437		17.6788	10.3177	25.0399
	453	34.7624	25.6844	43.8403		13.6762	9.48878	17.8636		203	18.3126	15.1777	21.4474		15.6904	10.9205	20.4604			453	28.0744	23.0974	33.0515		6.57594	5.13442	8.01746		203	9.46579	6.81872	12.1129		17.8157	10.4061	25.2253
	454	34.8031	25.6978	43.9084		13.6007	9.42609	17.7753		204	18.318	15.178	21.458		15.7703	11.0275	20.513			454	27.9764	22.9838	32.969		6.52331	5.08574	7.96089		204	9.5004	6.80595	12.1948		17.9495	10.4931	25.4059
	455	34.8578	25.7205	43.995		13.5151	9.3563	17.6739		205	18.323	15.175	21.471		15.8437	11.1297	20.5577			455	27.8729	22.8649	32.8809		6.47409	5.03955	7.90863		205	9.54233	6.79585	12.2888		18.0793	10.5781	25.5805
	456	34.9253	25.7518	44.0988		13.4198	9.27968	17.56		206	18.3263	15.1678	21.4847		15.9098	11.2259	20.5936			456	27.7638	22.7409	32.7866		6.42867	4.99625	7.86109		206	9.59104	6.78819	12.3939		18.204	10.6602	25.7477
	457	35.0046	25.7911	44.2182		13.3155	9.19664	17.4343		207	18.3267	15.1557	21.4976		15.9677	11.3149	20.6205			457	27.6489	22.6123	32.6855		6.38735	4.95614	7.81855		207	9.64597	6.78276	12.5092		18.3229	10.739	25.9067
	458	35.0943	25.8374	44.3512		13.2027	9.10776	17.2977		208	18.3231	15.138	21.5082		16.0168	11.3957	20.638			458	27.528	22.4791	32.5769		6.35037	4.91946	7.78127		208	9.70655	6.77935	12.6338		18.4351	10.8137	26.0565
	459	35.1929	25.8898	44.4959		13.0826	9.01374	17.1514		209	18.3145	15.114	21.5151		16.0568	11.4674	20.6461			459	27.4011	22.3418	32.4604		6.3179	4.88638	7.74943		209	9.77221	6.77778	12.7666		18.5401	10.884	26.1962
	460	35.2987	25.9475	44.65		12.9562	8.91541	16.9969		210	18.3001	15.0833	21.5168		16.0872	11.5296	20.6449			460	27.2678	22.2003	32.3354		6.29004	4.85697	7.72312		210	9.84235	6.77788	12.9068		18.6372	10.9493	26.3251
	461	35.4102	26.0092	44.8112		12.8247	8.81373	16.8356		211	18.2788	15.0454	21.5123		16.1081	11.5815	20.6347			461	27.1282	22.0549	32.2015		6.26683	4.83128	7.70238		211	9.91638	6.7795	13.0533		18.726	11.0093	26.4426
	462	35.5256	26.0741	44.9771		12.6896	8.70979	16.6693		212	18.2502	15	21.5003		16.1194	11.623	20.6158			462	26.9821	21.9057	32.0585		6.24822	4.80925	7.68719		212	9.99369	6.78252	13.2049		18.8059	11.0637	26.5482
	463	35.6431	26.1409	45.1452		12.5523	8.60475	16.4998		213	18.2135	14.947	21.4801		16.1213	11.6539	20.5886			463	26.8295	21.7529	31.9061		6.23412	4.79077	7.67747		213	10.0737	6.78684	13.3605		18.8768	11.1122	26.6414
	464	35.7609	26.2087	45.3131		12.4143	8.49987	16.3287		214	18.1685	14.886	21.4509		16.114	11.6744	20.5536			464	26.6705	21.5965	31.7444		6.22439	4.77568	7.67309		214	10.1557	6.79238	13.5191		18.9383	11.1548	26.7218
	465	35.8774	26.2764	45.4783		12.2773	8.39644	16.1581		215	18.1147	14.8172	21.4122		16.0978	11.6846	20.5111			465	26.5051	21.4367	31.5735		6.21882	4.76376	7.67389		215	10.2392	6.79908	13.6793		18.9903	11.1914	26.7893
	466	35.9907	26.3429	45.6385		12.1428	8.2958	15.9897		216	18.0522	14.7407	21.3637		16.0734	11.6849	20.4618			466	26.3336	21.2738	31.3935		6.21719	4.75472	7.67966		216	10.3234	6.80688	13.8399		19.0328	11.222	26.8437
	467	36.0994	26.4073	45.7915		12.0123	8.19925	15.8254		217	17.981	14.6565	21.3055		16.041	11.6758	20.4062			467	26.1564	21.1078	31.205		6.21922	4.74826	7.69018		217	10.4077	6.81575	13.9997		19.0657	11.2467	26.8848
	468	36.2019	26.4685	45.9352		11.8875	8.1081	15.6669		218	17.9012	14.5648	21.2376		16.0014	11.6581	20.3446			468	25.9738	20.9391	31.0085		6.22462	4.74405	7.7052		218	10.4915	6.82566	14.1573		19.0892	11.2656	26.9128
	469	36.2968	26.5257	46.0679		11.7697	8.02354	15.5159		219	17.8134	14.4662	21.1606		15.9551	11.6325	20.2777			469	25.7863	20.7679	30.8047		6.23308	4.7417	7.72446		219	10.574	6.83659	14.3114		19.1034	11.2792	26.9277
	470	36.383	26.5781	46.1879		11.6603	7.9467	15.3739		220	17.718	14.3608	21.0752		15.9027	11.5996	20.2059			470	25.5945	20.5947	30.5944		6.24427	4.74084	7.74771		220	10.6545	6.8485	14.4606		19.1087	11.2875	26.9298
	471	36.4594	26.6249	46.294		11.5605	7.87858	15.2423		221	17.6157	14.2492	20.9822		15.845	11.5603	20.1297			471	25.3991	20.4197	30.3786		6.25787	4.74108	7.77466		221	10.7325	6.86136	14.6035		19.1052	11.2911	26.9194
	472	36.5251	26.6652	46.3851		11.4713	7.82	15.1225		222	17.5073	14.1318	20.8828		15.7826	11.5156	20.0497			472	25.2009	20.2436	30.1583		6.27353	4.74203	7.80504		222	10.807	6.87512	14.7389		19.0936	11.2902	26.8969
	473	36.5795	26.6986	46.4604		11.3936	7.77166	15.0156		223	17.3938	14.0093	20.7782		15.7162	11.4661	19.9663			473	25.0007	20.0668	29.9346		6.29094	4.74331	7.83857		223	10.8775	6.88971	14.8654		19.0742	11.2855	26.8629
	474	36.6219	26.7244	46.5195		11.3282	7.73401	14.9225		224	17.2761	13.8821	20.6701		15.6463	11.4126	19.88			474	24.7993	19.8898	29.7089		6.30977	4.74456	7.87497		224	10.9434	6.90507	14.9816		19.0476	11.2773	26.8179
	475	36.6522	26.7421	46.5623		11.2757	7.70735	14.8441		225	17.1554	13.7509	20.5599		15.5737	11.3561	19.7913			475	24.5977	19.7132	29.4823		6.3297	4.74545	7.91394		225	11.0038	6.92108	15.0866		19.0145	11.2662	26.7628
	476	36.6701	26.7515	46.5887		11.2364	7.69175	14.7811		226	17.0329	13.6164	20.4494		15.499	11.2971	19.7008			476	24.3969	19.5377	29.256		6.35042	4.74566	7.95518		226	11.0584	6.93763	15.1791		18.9756	11.2528	26.6984
	477	36.6757	26.752	46.5993		11.2105	7.6871	14.7339		227	16.9096	13.4791	20.3402		15.4227	11.2365	19.6089			477	24.1976	19.3638	29.0314		6.37164	4.74493	7.99836		227	11.1064	6.95457	15.2582		18.9316	11.2376	26.6256
	478	36.6691	26.7437	46.5946		11.1979	7.69308	14.7028		228	16.7869	13.3397	20.2341		15.3455	11.1749	19.5161			478	24.0009	19.1922	28.8097		6.39308	4.74303	8.04312		228	11.1475	6.97175	15.3232		18.8835	11.2214	26.5455
	479	36.6507	26.7263	46.5752		11.1986	7.70919	14.688		229	16.6659	13.1991	20.1327		15.2679	11.113	19.4228			479	23.8077	19.0235	28.592		6.41444	4.73978	8.0891		229	11.1811	6.98899	15.3733		18.8319	11.2047	26.4592
	480	36.621	26.6998	46.5422		11.2121	7.73479	14.6894		230	16.5477	13.0578	20.0375		15.1904	11.0514	19.3295			480	23.6188	18.8583	28.3794		6.43547	4.73504	8.13589		230	11.2071	7.0061	15.408		18.778	11.1881	26.3678
	481	36.5804	26.6643	46.4964		11.2379	7.76907	14.7067		231	16.4333	12.9166	19.9499		15.1136	10.9908	19.2365			481	23.435	18.697	28.1729		6.45589	4.72873	8.18305		231	11.225	7.02286	15.4272		18.7225	11.1723	26.2727
	482	36.5296	26.6201	46.439		11.2753	7.81114	14.7395		232	16.3237	12.7763	19.8711		15.038	10.9317	19.1443			482	23.2569	18.5402	27.9736		6.47545	4.7208	8.2301		232	11.2349	7.03906	15.4307		18.6665	11.1579	26.1752
	483	36.4692	26.5673	46.3711		11.3235	7.85998	14.787		233	16.2198	12.6377	19.8019		14.9639	10.8749	19.053			483	23.0851	18.3882	27.782		6.49389	4.71125	8.27654		233	11.2366	7.0545	15.4187		18.6111	11.1456	26.0765
	484	36.4	26.5064	46.2936		11.3815	7.91455	14.8485		234	16.1222	12.5013	19.743		14.892	10.8208	18.9631			484	22.9202	18.2415	27.5989		6.51098	4.70012	8.32183		234	11.2303	7.06895	15.3916		18.557	11.136	25.978
	485	36.3227	26.4377	46.2076		11.4483	7.97372	14.9229		235	16.0314	12.3681	19.6947		14.8225	10.7702	18.8748			485	22.7625	18.1002	27.4248		6.52645	4.68748	8.36542		235	11.216	7.08221	15.3498		18.5053	11.1295	25.8811
	486	36.2379	26.3618	46.114		11.5227	8.03639	15.009		236	15.9479	12.2388	19.6571		14.7559	10.7235	18.7883			486	22.6122	17.9645	27.2599		6.54009	4.67343	8.40674		236	11.1942	7.09409	15.2943		18.457	11.1268	25.7872
	487	36.1464	26.2794	46.0134		11.6034	8.10143	15.1053		237	15.8719	12.1139	19.6299		14.6926	10.6813	18.7038			487	22.4695	17.8346	27.1044		6.55165	4.65809	8.44522		237	11.1651	7.1044	15.2258		18.4129	11.1282	25.6975
	488	36.0487	26.191	45.9065		11.689	8.16771	15.2103		238	15.8033	11.9941	19.6126		14.6329	10.6441	18.6216			488	22.3344	17.7104	26.9585		6.56094	4.6416	8.48028		238	11.1293	7.11299	15.1456		18.3738	11.1343	25.6133
	489	35.9455	26.0973	45.7937		11.7783	8.23416	15.3223		239	15.7421	11.8799	19.6043		14.5772	10.6124	18.542			489	22.2069	17.5918	26.8219		6.56774	4.62411	8.51138		239	11.0873	7.11975	15.0549		18.3405	11.1454	25.5357
	490	35.8372	25.9991	45.6752		11.8696	8.29972	15.4396		240	15.6879	11.7719	19.6039		14.5258	10.5864	18.4651			490	22.0866	17.4788	26.6944		6.57188	4.60576	8.53801		240	11.0398	7.12456	14.955		18.3138	11.1616	25.466
	491	35.7242	25.8972	45.5511		11.9618	8.36337	15.5601		241	15.6403	11.6704	19.6102		14.4789	10.5665	18.3913			491	21.9734	17.3712	26.5756		6.57319	4.58669	8.55969		241	10.9874	7.12738	14.8474		18.2942	11.1833	25.4051
	492	35.6068	25.7923	45.4213		12.0531	8.42413	15.6821		242	15.5986	11.5757	19.6215		14.4368	10.5528	18.3208			492	21.8668	17.2686	26.465		6.57154	4.56704	8.57603		242	10.9309	7.1282	14.7335		18.2822	11.2104	25.3539
	493	35.4853	25.6852	45.2855		12.1423	8.48107	15.8036		243	15.5621	11.488	19.6362		14.3996	10.5453	18.2539			493	21.7663	17.1708	26.3619		6.56681	4.54694	8.58669		243	10.8709	7.12704	14.6148		18.2782	11.2431	25.3133
	494	35.3599	25.5766	45.1432		12.2279	8.5333	15.9226		244	15.5299	11.4074	19.6525		14.3675	10.5442	18.1909			494	21.6716	17.0774	26.2658		6.55894	4.52648	8.59141		244	10.8084	7.12399	14.4928		18.2826	11.2813	25.2839
	495	35.2306	25.4672	44.9939		12.3086	8.57998	16.0372		245	15.5012	11.3339	19.6685		14.3407	10.549	18.1323			495	21.582	16.9883	26.1758		6.5479	4.50577	8.59002		245	10.7439	7.11916	14.3687		18.2955	11.3248	25.2663
	496	35.0974	25.3578	44.837		12.383	8.62033	16.1456		246	15.4749	11.2675	19.6823		14.319	10.5597	18.0783			496	21.4971	16.903	26.0912		6.53367	4.48487	8.58247		246	10.6783	7.11273	14.2439		18.3171	11.3734	25.2608
	497	34.9603	25.2489	44.6718		12.4498	8.65363	16.246		247	15.45	11.2081	19.6919		14.3026	10.5758	18.0293			497	21.4162	16.8212	26.0113		6.51632	4.46385	8.5688		247	10.6122	7.10489	14.1196		18.3473	11.4269	25.2677
	498	34.8193	25.1412	44.4974		12.508	8.67921	16.3369		248	15.4255	11.1556	19.6955		14.2912	10.5969	17.9856			498	21.3389	16.7426	25.9351		6.49594	4.44274	8.54914		248	10.5463	7.0959	13.9967		18.3861	11.4851	25.287
	499	34.6742	25.0351	44.3134		12.5565	8.69647	16.4166		249	15.4005	11.1098	19.6912		14.2849	10.6224	17.9475			499	21.2646	16.6671	25.8621		6.47267	4.42159	8.52375		249	10.4811	7.08603	13.8761		18.4331	11.5474	25.3187
	500	34.525	24.931	44.1189		12.5944	8.7049	16.4839		250	15.3739	11.0705	19.6774		14.2835	10.6517	17.9153			500	21.1929	16.5945	25.7914		6.44669	4.40041	8.49297		250	10.417	7.07556	13.7585		18.4881	11.6137	25.3626
	501	34.3714	24.8293	43.9134		12.6208	8.70405	16.5375		251	15.345	11.0376	19.6525		14.2866	10.6842	17.8891			501	21.1235	16.5245	25.7225		6.41823	4.37922	8.45724		251	10.3547	7.06477	13.6445		18.5508	11.6836	25.4181
	502	34.2134	24.7303	43.6964		12.635	8.6936	16.5763		252	15.313	11.0108	19.6152		14.2941	10.7192	17.869			502	21.056	16.4571	25.6549		6.38757	4.35805	8.41708		252	10.2942	7.05396	13.5345		18.6207	11.7566	25.4849
	503	34.0508	24.634	43.4677		12.6365	8.67328	16.5996		253	15.2773	10.9902	19.5644		14.3056	10.7562	17.855			503	20.9903	16.3924	25.5881		6.35502	4.33694	8.3731		253	10.2361	7.04338	13.4287		18.6973	11.8325	25.5622
	504	33.8838	24.5406	43.2269		12.6248	8.64296	16.6067		254	15.2374	10.9755	19.4993		14.3208	10.7944	17.8471			504	20.9261	16.3304	25.5218		6.32094	4.31593	8.32595		254	10.1803	7.03326	13.3273		18.7801	11.9108	25.6493
	505	33.7121	24.4501	42.9742		12.5998	8.6026	16.597		255	15.1929	10.9667	19.4191		14.3392	10.8334	17.845			505	20.8635	16.2712	25.4558		6.28572	4.29508	8.27635		255	10.127	7.02378	13.2302		18.8683	11.9913	25.7452
	506	33.536	24.3623	42.7097		12.5613	8.55228	16.5703		256	15.1438	10.9638	19.3237		14.3606	10.8727	17.8486			506	20.8025	16.215	25.39		6.24976	4.2745	8.22502		256	10.0762	7.01506	13.1373		18.9614	12.0737	25.8491
	507	33.3555	24.2771	42.4338		12.5093	8.49222	16.5264		257	15.09	10.9669	19.213		14.3846	10.9118	17.8574			507	20.7432	16.162	25.3244		6.21351	4.25432	8.17271		257	10.0279	7.00718	13.0487		19.0587	12.1576	25.9598
	508	33.1708	24.1943	42.1473		12.4441	8.42271	16.4654		258	15.0317	10.976	19.0873		14.4107	10.9503	17.871			508	20.6859	16.1125	25.2592		6.17744	4.2347	8.12017		258	9.9821	7.00014	12.9641		19.1595	12.2427	26.0764
	509	32.9822	24.1136	41.8507		12.3658	8.34421	16.3875		259	14.9692	10.9912	18.9473		14.4385	10.9881	17.889			509	20.6308	16.067	25.1946		6.14201	4.21586	8.06816		259	9.93856	6.99389	12.8832		19.2632	12.3288	26.1976
	510	32.79	24.0347	41.5452		12.2752	8.25726	16.2931		260	14.9032	11.0126	18.7938		14.4678	11.0247	17.9109			510	20.5783	16.0256	25.131		6.10771	4.19803	8.01738		260	9.89718	6.98831	12.806		19.3689	12.4155	26.3223
	511	32.5945	23.9572	41.2319		12.1726	8.16252	16.1827		261	14.8342	11.0402	18.6281		14.4982	11.0601	17.9362			511	20.5289	15.9889	25.0688		6.07502	4.18151	7.96852		261	9.85777	6.98323	12.7323		19.4759	12.5024	26.4494
	512	32.3964	23.8807	40.9121		12.0589	8.06077	16.0571		262	14.7629	11.0743	18.4515		14.5294	11.0942	17.9645			512	20.4829	15.9572	25.0085		6.04443	4.16664	7.92221		262	9.82019	6.97846	12.6619		19.5835	12.5892	26.5778
	513	32.1961	23.8049	40.5873		11.9349	7.95285	15.917		263	14.6904	11.1148	18.2659		14.5611	11.1268	17.9954			513	20.4408	15.9309	24.9507		6.01642	4.15379	7.87904		263	9.78425	6.97376	12.5947		19.6909	12.6756	26.7063
	514	31.9942	23.7293	40.259		11.8016	7.8397	15.7635		264	14.6175	11.1618	18.0732		14.5932	11.1579	18.0285			514	20.4032	15.9104	24.896		5.99146	4.14335	7.83957		264	9.74983	6.9689	12.5308		19.7974	12.761	26.8339
	515	31.7913	23.6537	39.9288		11.6599	7.72232	15.5976		265	14.5453	11.2152	17.8755		14.6254	11.1873	18.0635			515	20.3704	15.896	24.8448		5.97002	4.13576	7.80427		265	9.71679	6.96362	12.4699		19.9022	12.845	26.9594
	516	31.5881	23.5778	39.5983		11.5111	7.60176	15.4205		266	14.4749	11.2748	17.6751		14.6577	11.2151	18.1004			516	20.343	15.888	24.7979		5.95253	4.13147	7.7736		266	9.68505	6.95772	12.4124		20.0044	12.9269	27.0818
	517	31.3853	23.5013	39.2693		11.3564	7.47908	15.2336		267	14.4074	11.3404	17.4743		14.69	11.2412	18.1389			517	20.3213	15.8868	24.7559		5.93943	4.13092	7.74794		267	9.65457	6.951	12.3581		20.1033	13.0064	27.2001
	518	31.1837	23.4239	38.9434		11.1968	7.35536	15.0383		268	14.3437	11.4116	17.2758		14.7222	11.2654	18.1791			518	20.3058	15.8924	24.7191		5.93112	4.13458	7.72766		268	9.62536	6.94331	12.3074		20.1979	13.0825	27.3133
	519	30.9839	23.3456	38.6223		11.0339	7.23165	14.8362		269	14.285	11.488	17.082		14.7544	11.2877	18.221			519	20.2966	15.905	24.6882		5.92799	4.14289	7.71308		269	9.59746	6.93457	12.2604		20.2876	13.1547	27.4204
	520	30.7868	23.2663	38.3074		10.8689	7.10896	14.6288		270	14.2321	11.5687	16.8954		14.7864	11.3081	18.2648			520	20.2941	15.9247	24.6635		5.93039	4.15629	7.70449		270	9.57097	6.92474	12.2172		20.3713	13.2223	27.5203
	521	30.5931	23.1859	38.0002		10.7031	6.98826	14.4179		271	14.1858	11.653	16.7187		14.8185	11.3264	18.3105			521	20.2984	15.9514	24.6454		5.93867	4.17518	7.70215		271	9.54603	6.91387	12.1782		20.4482	13.2843	27.6121
	522	30.4034	23.1046	37.7022		10.5379	6.87041	14.2053		272	14.147	11.7398	16.5543		14.8505	11.3425	18.3585			522	20.3095	15.985	24.6341		5.95313	4.19995	7.70631		272	9.52284	6.90208	12.1436		20.5174	13.34	27.6948
	523	30.2185	23.0225	37.4144		10.3745	6.75617	13.9929		273	14.1162	11.8279	16.4044		14.8826	11.3565	18.4087			523	20.3274	16.0252	24.6297		5.97406	4.23093	7.7172		273	9.50162	6.88955	12.1137		20.578	13.3885	27.7674
	524	30.0389	22.9397	37.1381		10.2143	6.64619	13.7825		274	14.0937	11.916	16.2714		14.9147	11.3682	18.4612			524	20.3519	16.0716	24.6323		6.00172	4.26841	7.73503		274	9.48265	6.87652	12.0888		20.629	13.429	27.8289
	525	29.8654	22.8565	36.8742		10.0586	6.54097	13.5762		275	14.08	12.0027	16.1572		14.9469	11.3776	18.5162			525	20.3828	16.1239	24.6418		6.03632	4.31263	7.76		275	9.4662	6.86331	12.0691		20.6695	13.4607	27.8782
	526	29.6984	22.7732	36.6236		9.90843	6.44092	13.376		276	14.075	12.0863	16.0637		14.9792	11.3849	18.5735			526	20.4198	16.1814	24.6582		6.07805	4.36379	7.79232		276	9.45258	6.85028	12.0549		20.6986	13.4828	27.9144
	527	29.5384	22.6901	36.3868		9.76498	6.34627	13.1837		277	14.0788	12.1655	15.992		15.0115	11.39	18.6329			527	20.4624	16.2437	24.6811		6.12708	4.422	7.83216		277	9.44211	6.8378	12.0464		20.7154	13.4945	27.9363
	528	29.386	22.6075	36.1645		9.62924	6.25714	13.0013		278	14.091	12.2386	15.9434		15.0436	11.3932	18.694			528	20.5101	16.31	24.7103		6.18353	4.48734	7.87971		278	9.43509	6.8263	12.0439		20.7191	13.4952	27.9431
	529	29.2414	22.5258	35.957		9.50214	6.17356	12.8307		279	14.1114	12.3046	15.9181		15.0756	11.3946	18.7566			529	20.5624	16.3796	24.7453		6.24747	4.5598	7.93513		279	9.43182	6.8162	12.0475		20.709	13.4842	27.9337
	530	29.105	22.4454	35.7646		9.3845	6.09546	12.6735		280	14.1393	12.3626	15.9161		15.1072	11.3944	18.82			530	20.6186	16.4517	24.7856		6.31893	4.63931	7.99855		280	9.43258	6.80791	12.0572		20.6842	13.4612	27.9071
	531	28.977	22.3665	35.5874		9.27702	6.02273	12.5313		281	14.1742	12.4118	15.9366		15.1382	11.3929	18.8835			531	20.6781	16.5255	24.8307		6.39792	4.72572	8.07011		281	9.43759	6.80183	12.0733		20.6441	13.4256	27.8625
	532	28.8575	22.2897	35.4254		9.18025	5.95521	12.4053		282	14.2152	12.452	15.9783		15.1684	11.3903	18.9464			532	20.7401	16.6003	24.88		6.48436	4.81882	8.1499		282	9.44706	6.79835	12.0958		20.5882	13.3774	27.799
	533	28.7469	22.2152	35.2785		9.09465	5.89279	12.2965		283	14.2614	12.4834	16.0395		15.1974	11.387	19.0079			533	20.804	16.6751	24.9328		6.57816	4.91832	8.23799		283	9.46113	6.79778	12.1245		20.5161	13.3164	27.7159
	534	28.645	22.1434	35.1465		9.02052	5.83539	12.2057		284	14.312	12.5061	16.1179		15.2251	11.3831	19.067			534	20.8689	16.7493	24.9885		6.67913	5.02387	8.33439		284	9.47988	6.8004	12.1594		20.4276	13.2426	27.6126
	535	28.5519	22.0748	35.029		8.95802	5.78301	12.133		285	14.3658	12.5205	16.2111		15.251	11.3791	19.123			535	20.9343	16.8221	25.0464		6.78705	5.13503	8.43907		285	9.50332	6.80643	12.2002		20.3224	13.1562	27.4886
	536	28.4676	22.0096	34.9256		8.90719	5.73574	12.0786		286	14.422	12.5272	16.3168		15.275	11.3751	19.1749			536	20.9993	16.8929	25.1058		6.90162	5.25132	8.55193		286	9.5314	6.81604	12.2468		20.2006	13.0577	27.3436
	537	28.392	21.9483	34.8356		8.86792	5.69376	12.0421		287	14.4794	12.5264	16.4323		15.2966	11.3713	19.2219			537	21.0635	16.961	25.166		7.0225	5.3722	8.6728		287	9.56398	6.8293	12.2987		20.0624	12.9474	27.1773
	538	28.325	21.8913	34.7587		8.83998	5.65735	12.0226		288	14.537	12.5186	16.5554		15.3156	11.368	19.2632			538	21.1262	17.026	25.2263		7.14925	5.49708	8.80141		288	9.60087	6.84623	12.3555		19.9081	12.8262	26.99
	539	28.2664	21.8388	34.6939		8.823	5.62685	12.0192		289	14.5939	12.504	16.6837		15.3317	11.3652	19.2981			539	21.1868	17.0874	25.2862		7.28137	5.62534	8.93741		289	9.64178	6.86678	12.4168		19.7383	12.6947	26.7819
	540	28.2161	21.7914	34.6407		8.81653	5.60265	12.0304		290	14.6491	12.483	16.8153		15.3447	11.3632	19.3262			540	21.245	17.1448	25.3452		7.41832	5.7563	9.08034		290	9.68634	6.8908	12.4819		19.5537	12.5539	26.5534
	541	28.1738	21.7494	34.5983		8.81996	5.58515	12.0548		291	14.7019	12.4557	16.9481		15.3544	11.3619	19.3469			541	21.3003	17.1979	25.4026		7.55946	5.88928	9.22964		291	9.73414	6.91809	12.5502		19.3552	12.4049	26.3054
	542	28.1395	21.7131	34.5659		8.83265	5.57473	12.0906		292	14.7515	12.4224	17.0806		15.3607	11.3613	19.36			542	21.3524	17.2466	25.4582		7.7041	6.02357	9.38462		292	9.78467	6.94836	12.621		19.1438	12.2488	26.0387
	543	28.1127	21.6828	34.5426		8.85382	5.57173	12.1359		293	14.7972	12.3832	17.2111		15.3635	11.3616	19.3654			543	21.4012	17.2907	25.5117		7.85148	6.15849	9.54447		293	9.8374	6.98129	12.6935		18.9207	12.0868	25.7547
	544	28.0934	21.659	34.5278		8.88268	5.57639	12.189		294	14.8385	12.3386	17.3384		15.3628	11.3625	19.3631			544	21.4464	17.3301	25.5627		8.0008	6.29329	9.70831		294	9.89172	7.01645	12.767		18.6874	11.9201	25.4546
	545	28.0813	21.6419	34.5206		8.91835	5.58884	12.2479		295	14.875	12.2888	17.4612		15.3586	11.364	19.3533			545	21.4879	17.3646	25.6112		8.15121	6.42729	9.87512		295	9.94701	7.05339	12.8406		18.4453	11.7503	25.1403
	546	28.0761	21.6318	34.5204		8.95994	5.60912	12.3108		296	14.9065	12.2344	17.5786		15.3511	11.366	19.3362			546	21.5258	17.3945	25.6571		8.30179	6.55977	10.0438		296	10.0026	7.09161	12.9136		18.196	11.5786	24.8134
	547	28.0776	21.6288	34.5264		9.00651	5.63709	12.3759		297	14.9326	12.1757	17.6895		15.3404	11.3684	19.3124			547	21.56	17.4196	25.7004		8.45164	6.69003	10.2132		297	10.0578	7.13056	12.9851		17.9412	11.4063	24.4761
	548	28.0856	21.6332	34.538		9.05715	5.67252	12.4418		298	14.9534	12.1135	17.7934		15.3267	11.371	19.2823			548	21.5906	17.44	25.7412		8.59978	6.81739	10.3822		298	10.112	7.16967	13.0543		17.6827	11.2349	24.1305
	549	28.0998	21.645	34.5546		9.11095	5.71502	12.5069		299	14.9689	12.0483	17.8895		15.3101	11.3736	19.2466			549	21.6178	17.4559	25.7797		8.74527	6.94115	10.5494		299	10.1645	7.20837	13.1206		17.4223	11.0657	23.7789
	550	28.12	21.6642	34.5758		9.16701	5.76405	12.57		300	14.9792	11.9809	17.9775		15.2909	11.376	19.2058			550	21.6415	17.4672	25.8159		8.88714	7.06064	10.7136		300	10.2146	7.24608	13.1831		17.1618	10.8999	23.4237
	551	28.1459	21.6908	34.601		9.22448	5.81896	12.63		301	14.9844	11.9121	18.0568		15.2694	11.3781	19.1608			551	21.6621	17.4742	25.85		9.02445	7.1752	10.8737		301	10.2618	7.28224	13.2414		16.903	10.7387	23.0673
	552	28.1773	21.7246	34.6299		9.28255	5.879	12.6861		302	14.9848	11.8426	18.1271		15.2458	11.3795	19.1121			552	21.6795	17.4769	25.8822		9.15628	7.28416	11.0284		302	10.3055	7.3163	13.2948		16.6477	10.5832	22.7122
	553	28.2138	21.7655	34.6622		9.34048	5.94327	12.7377		303	14.9808	11.7732	18.1883		15.2203	11.3801	19.0604			553	21.6941	17.4755	25.9126		9.28175	7.38687	11.1766		303	10.3453	7.34776	13.3428		16.3977	10.4344	22.3609
	554	28.2553	21.8131	34.6976		9.39757	6.01083	12.7843		304	14.9726	11.7048	18.2403		15.193	11.3796	19.0064			554	21.7058	17.4702	25.9413		9.40004	7.4827	11.3174		304	10.3807	7.37616	13.3851		16.1545	10.2931	22.0158
	555	28.3014	21.867	34.7359		9.45323	6.08064	12.8258		305	14.9605	11.6382	18.2828		15.1641	11.3777	18.9504			555	21.7148	17.4612	25.9684		9.51039	7.57101	11.4498		305	10.4113	7.40113	13.4215		15.9196	10.1601	21.6791
	556	28.3518	21.9267	34.7768		9.50689	6.15161	12.8622		306	14.945	11.574	18.316		15.1337	11.3743	18.893			556	21.7212	17.4487	25.9938		9.61211	7.65121	11.573		306	10.437	7.42232	13.4517		15.6945	10.036	21.3531
	557	28.4061	21.9918	34.8204		9.5581	6.22264	12.8936		307	14.9264	11.5131	18.3397		15.1017	11.3689	18.8345			557	21.7251	17.4329	26.0173		9.70459	7.7227	11.6865		307	10.4576	7.4395	13.4756		15.4805	9.92114	21.0399
	558	28.4639	22.0616	34.8663		9.60647	6.29259	12.9203		308	14.905	11.4559	18.3541		15.0682	11.3613	18.7751			558	21.7266	17.4141	26.039		9.78733	7.78494	11.7897		308	10.4729	7.45247	13.4934		15.2786	9.81593	20.7412
	559	28.5249	22.1353	34.9145		9.65167	6.36037	12.943		309	14.881	11.403	18.359		15.0331	11.3513	18.7149			559	21.7255	17.3926	26.0584		9.85992	7.83738	11.8825		309	10.4831	7.46114	13.505		15.0897	9.72054	20.4588
	560	28.5886	22.2122	34.9649		9.69345	6.42491	12.962		310	14.8549	11.3549	18.3548		14.9961	11.3383	18.6538			560	21.7221	17.3687	26.0754		9.92203	7.87955	11.9645		310	10.4881	7.4655	13.5107		14.9146	9.63503	20.1941
	561	28.6544	22.2916	35.0173		9.73163	6.48524	12.978		311	14.8266	11.3119	18.3413		14.957	11.3222	18.5918			561	21.7161	17.3427	26.0895		9.97347	7.91102	12.0359		311	10.4883	7.46557	13.5109		14.7538	9.55936	19.9482
	562	28.722	22.3725	35.0715		9.76608	6.54047	12.9917		312	14.7966	11.2743	18.3188		14.9156	11.3025	18.5286			562	21.7077	17.315	26.1005		10.0141	7.9314	12.0969		312	10.4837	7.46148	13.506		14.6077	9.49339	19.7221
	563	28.7907	22.4541	35.1273		9.79672	6.58986	13.0036		313	14.7647	11.2421	18.2874		14.8715	11.279	18.464			563	21.6968	17.2858	26.1078		10.044	7.94041	12.1476		313	10.4748	7.45338	13.4963		14.4766	9.43688	19.5162
	564	28.86	22.5356	35.1844		9.82351	6.63281	13.0142		314	14.7312	11.2154	18.2471		14.8244	11.2512	18.3975			564	21.6834	17.2557	26.1112		10.0632	7.93782	12.1886		314	10.462	7.44149	13.4824		14.3603	9.38954	19.331
	565	28.9293	22.616	35.2425		9.84645	6.6689	13.024		315	14.6961	11.194	18.1982		14.7739	11.2189	18.329			565	21.6674	17.2248	26.1101		10.0719	7.9235	12.2204		315	10.4455	7.42605	13.4649		14.2588	9.35102	19.1665
	566	28.9979	22.6945	35.3012		9.86557	6.69788	13.0333		316	14.6593	11.1779	18.1408		14.7198	11.1817	18.2579			566	21.6489	17.1936	26.1043		10.0705	7.89746	12.2434		316	10.4259	7.40733	13.4444		14.1717	9.32092	19.0224
	567	29.0652	22.7703	35.36		9.88092	6.71969	13.0422		317	14.6209	11.1666	18.0752		14.6616	11.1394	18.1839			567	21.6279	17.1624	26.0935		10.0591	7.85978	12.2584		317	10.4036	7.38561	13.4215		14.0985	9.29883	18.8982
	568	29.1305	22.8426	35.4184		9.89254	6.73444	13.0506		318	14.5807	11.1598	18.0015		14.5992	11.0917	18.1067			568	21.6044	17.1315	26.0773		10.0383	7.8107	12.266		318	10.379	7.36116	13.3968		14.0388	9.28429	18.7933
	569	29.1931	22.9106	35.4757		9.9005	6.74242	13.0586		319	14.5387	11.1572	17.9202		14.5322	11.0384	18.026			569	21.5785	17.1014	26.0557		10.0086	7.75057	12.2666		319	10.3526	7.33424	13.3709		13.9917	9.27684	18.7066
	570	29.2525	22.9737	35.5313		9.90485	6.74405	13.0656		320	14.4948	11.1581	17.8315		14.4606	10.9796	17.9416			570	21.5503	17.0722	26.0284		9.97047	7.6799	12.261		320	10.3248	7.3051	13.3444		13.9565	9.27601	18.6371
	571	29.3079	23.0314	35.5843		9.90563	6.73984	13.0714		321	14.4489	11.1621	17.7357		14.3843	10.9151	17.8534			571	21.52	17.0444	25.9956		9.9245	7.59931	12.2497		321	10.2959	7.27397	13.3178		13.9324	9.28131	18.5834
	572	29.3586	23.0831	35.634		9.90289	6.73039	13.0754		322	14.401	11.1687	17.6333		14.3032	10.8452	17.7613			572	21.4877	17.0182	25.9573		9.87128	7.50952	12.233		322	10.2662	7.24101	13.2915		13.9183	9.29224	18.5443
	573	29.404	23.1285	35.6795		9.89664	6.71634	13.0769		323	14.3509	11.1772	17.5246		14.2177	10.7699	17.6654			573	21.4537	16.9938	25.9135		9.81144	7.41138	12.2115		323	10.2362	7.20639	13.2659		13.9133	9.3083	18.5183
	574	29.4436	23.1673	35.7198		9.88689	6.69835	13.0754		324	14.2987	11.1873	17.4102		14.1278	10.6897	17.566			574	21.4182	16.9716	25.8647		9.74561	7.30583	12.1854		324	10.2058	7.17021	13.2414		13.9165	9.32898	18.5039
	575	29.4767	23.1993	35.7541		9.87364	6.67702	13.0703		325	14.2444	11.1982	17.2906		14.034	10.605	17.4631			575	21.3815	16.9518	25.8112		9.67442	7.19387	12.155		325	10.1753	7.13254	13.218		13.9268	9.35376	18.4998
	576	29.5028	23.2244	35.7813		9.85687	6.65293	13.0608		326	14.188	11.2097	17.1663		13.9368	10.5162	17.3573			576	21.3439	16.9345	25.7532		9.5985	7.07655	12.1204		326	10.1447	7.09342	13.196		13.9433	9.38211	18.5044
	577	29.5216	23.2426	35.8006		9.83654	6.6266	13.0465		327	14.1295	11.2213	17.0378		13.8366	10.4242	17.249			577	21.3057	16.92	25.6915		9.51847	6.95496	12.082		327	10.114	7.05285	13.1752		13.965	9.41351	18.5164
	578	29.5325	23.254	35.811		9.81262	6.59844	13.0268		328	14.0692	11.2327	16.9057		13.7343	10.3297	17.1389			578	21.2674	16.9084	25.6264		9.43493	6.83017	12.0397		328	10.0832	7.0108	13.1556		13.991	9.44743	18.5345
	579	29.5353	23.2588	35.8117		9.78509	6.5688	13.0014		329	14.0071	11.2435	16.7707		13.6305	10.2335	17.0274			579	21.2292	16.8998	25.5586		9.34849	6.70326	11.9937		329	10.052	6.96723	13.1369		14.0205	9.48338	18.5576
	580	29.5296	23.2573	35.8019		9.75391	6.53793	12.9699		330	13.9434	11.2536	16.6333		13.526	10.1364	16.9155			580	21.1915	16.8944	25.4886		9.25971	6.57529	11.9441		330	10.0204	6.92205	13.1188		14.0526	9.52084	18.5844
	581	29.5153	23.2497	35.781		9.71907	6.50599	12.9321		331	13.8785	11.2628	16.4942		13.4218	10.0396	16.8039			581	21.1547	16.8922	25.4173		9.16916	6.44724	11.8911		331	9.98809	6.87519	13.101		14.0867	9.55934	18.6141
	582	29.4923	23.2364	35.7482		9.68057	6.47307	12.8881		332	13.8125	11.271	16.354		13.3187	9.9439	16.6935			582	21.1192	16.8933	25.3451		9.07738	6.32006	11.8347		332	9.95478	6.82657	13.083		14.1221	9.59843	18.6457
	583	29.4605	23.2178	35.7031		9.63844	6.43916	12.8377		333	13.7459	11.2783	16.2135		13.2177	9.85034	16.5851			583	21.0853	16.8977	25.2728		8.98488	6.19464	11.7751		333	9.92018	6.77612	13.0642		14.1581	9.6377	18.6785
	584	29.4199	23.1944	35.6454		9.59274	6.40423	12.7812		334	13.6788	11.2846	16.0731		13.1198	9.75986	16.4798			584	21.0532	16.9055	25.201		8.89219	6.07179	11.7126		334	9.88401	6.72375	13.0443		14.1943	9.67677	18.7119
	585	29.3707	23.1665	35.5748		9.54356	6.36819	12.7189		335	13.6118	11.29	15.9336		13.0259	9.67337	16.3785			585	21.0233	16.9164	25.1302		8.79981	5.95225	11.6474		335	9.84596	6.66943	13.0225		14.2303	9.7153	18.7452
	586	29.3129	23.1346	35.4912		9.49106	6.33091	12.6512		336	13.5452	11.2947	15.7957		12.9369	9.59172	16.2821			586	20.9959	16.9306	25.0612		8.70821	5.83671	11.5797		336	9.80574	6.61312	12.9984		14.2656	9.75303	18.7781
	587	29.2468	23.099	35.3946		9.43539	6.29225	12.5785		337	13.4794	11.2987	15.6601		12.8536	9.51565	16.1916			587	20.9711	16.9479	24.9943		8.61788	5.72575	11.51		337	9.7631	6.55485	12.9714		14.2999	9.7897	18.8101
	588	29.1728	23.0603	35.2852		9.3768	6.25209	12.5015		338	13.4148	11.3022	15.5274		12.7768	9.44583	16.1078			588	20.9491	16.9683	24.93		8.52928	5.61991	11.4386		338	9.71781	6.49465	12.941		14.3331	9.82512	18.841
	589	29.091	23.0186	35.1633		9.31556	6.21029	12.4208		339	13.3518	11.3053	15.3983		12.7073	9.3828	16.0318			589	20.9301	16.9915	24.8687		8.44287	5.51966	11.3661		339	9.66971	6.43261	12.9068		14.3649	9.85917	18.8705
	590	29.0018	22.9744	35.0292		9.252	6.16677	12.3372		340	13.2907	11.3081	15.2734		12.6456	9.327	15.9642			590	20.9141	17.0176	24.8107		8.3591	5.42541	11.2928		340	9.61866	6.36888	12.8685		14.3951	9.89175	18.8985
	591	28.9057	22.9278	34.8835		9.18647	6.12146	12.2515		341	13.2321	11.3106	15.1536		12.5923	9.27875	15.9058			591	20.9013	17.0462	24.7563		8.27841	5.33751	11.2193		341	9.56463	6.30363	12.8256		14.4238	9.92279	18.9248
	592	28.8029	22.8791	34.7268		9.11939	6.07435	12.1644		342	13.1761	11.3128	15.0394		12.5477	9.23824	15.8571			592	20.8915	17.0773	24.7057		8.20122	5.25624	11.1462		342	9.50763	6.2371	12.7782		14.4508	9.95229	18.9492
	593	28.694	22.8284	34.5597		9.05118	6.02551	12.0769		343	13.1231	11.3149	14.9314		12.5122	9.20558	15.8187			593	20.8848	17.1107	24.6589		8.12794	5.18187	11.074		343	9.44776	6.16958	12.7259		14.476	9.98025	18.9718
	594	28.5793	22.7757	34.3829		8.98233	5.97503	11.9896		344	13.0735	11.3166	14.8304		12.4858	9.18077	15.7909			594	20.881	17.1462	24.6159		8.05894	5.11459	11.0033		344	9.38517	6.1014	12.6689		14.4996	10.0067	18.9924
	595	28.4592	22.7211	34.1972		8.91332	5.92312	11.9035		345	13.0274	11.318	14.7368		12.4687	9.1637	15.7738			595	20.8802	17.1836	24.5768		7.99459	5.05455	10.9346		345	9.3201	6.03293	12.6073		14.5213	10.0317	19.011
	596	28.334	22.6646	34.0035		8.84466	5.87002	11.8193		346	12.9851	11.3189	14.6513		12.4609	9.15423	15.7675			596	20.8821	17.2227	24.5415		7.9352	5.00188	10.8685		346	9.25288	5.9646	12.5411		14.5414	10.0553	19.0275
	597	28.2042	22.6059	33.8024		8.77687	5.81609	11.7376		347	12.9467	11.3191	14.5743		12.462	9.1521	15.7719			597	20.8866	17.2634	24.5098		7.88108	4.95664	10.8055		347	9.18386	5.89686	12.4709		14.5597	10.0776	19.0418
	598	28.0699	22.5451	33.5948		8.71045	5.76171	11.6592		348	12.9123	11.3184	14.5062		12.4719	9.15704	15.7867			598	20.8935	17.3054	24.4816		7.83246	4.91886	10.7461		348	9.11349	5.83019	12.3968		14.5762	10.0985	19.0538
	599	27.9316	22.4819	33.3814		8.64591	5.70737	11.5845		349	12.882	11.3167	14.4474		12.4901	9.1687	15.8114			599	20.9027	17.3487	24.4567		7.78953	4.88853	10.6905		349	9.04225	5.76506	12.3194		14.5909	10.1182	19.0635
	600	27.7895	22.4161	33.1629		8.58374	5.65359	11.5139		350	12.8558	11.3137	14.398		12.5161	9.18669	15.8456			600	20.914	17.3929	24.435		7.75242	4.86557	10.6393		350	8.97066	5.70201	12.2393		14.6037	10.1366	19.0708
	601	27.6437	22.3476	32.9399		8.52442	5.60096	11.4479		351	12.8336	11.3091	14.3581		12.5495	9.21058	15.8884			601	20.9272	17.4381	24.4162		7.72122	4.84989	10.5926		351	8.89928	5.64151	12.157		14.6146	10.1538	19.0754
	602	27.4946	22.2761	32.7132		8.46838	5.5501	11.3866		352	12.8154	11.3029	14.3278		12.5895	9.23993	15.9391			602	20.9421	17.4839	24.4003		7.69594	4.84131	10.5506		352	8.82869	5.58407	12.0733		14.6235	10.1697	19.0772
	603	27.3423	22.2015	32.4832		8.41603	5.50167	11.3304		353	12.8008	11.2948	14.3068		12.6356	9.27422	15.997			603	20.9588	17.5304	24.3872		7.67651	4.83964	10.5134		353	8.75946	5.53015	11.9888		14.6302	10.1844	19.076
	604	27.187	22.1236	32.2505		8.36777	5.45631	11.2792		354	12.7898	11.2846	14.295		12.687	9.31291	16.061			604	20.977	17.5774	24.3766		7.66281	4.84458	10.481		354	8.69219	5.48019	11.9042		14.6346	10.1976	19.0716
	605	27.0288	22.0423	32.0154		8.32393	5.41468	11.2332		355	12.782	11.2722	14.2918		12.7429	9.35541	16.1304			605	20.9967	17.6248	24.3687		7.65464	4.85585	10.4534		355	8.62743	5.43458	11.8203		14.6365	10.2093	19.0637
	606	26.868	21.9575	31.7784		8.28484	5.37744	11.1922		356	12.7771	11.2576	14.2966		12.8027	9.40112	16.2042			606	21.018	17.6726	24.3633		7.65173	4.87305	10.4304		356	8.56572	5.39367	11.7378		14.6357	10.2194	19.052
	607	26.7046	21.8693	31.5399		8.25076	5.3452	11.1563		357	12.7748	11.2406	14.309		12.8655	9.44937	16.2817			607	21.0408	17.7208	24.3607		7.65375	4.89577	10.4117		357	8.50756	5.35777	11.6574		14.6321	10.2279	19.0363
	608	26.539	21.7777	31.3003		8.22197	5.31855	11.1254		358	12.7746	11.2213	14.3279		12.9308	9.49946	16.3621			608	21.0651	17.7695	24.3608		7.66029	4.92353	10.3971		358	8.45342	5.3271	11.5797		14.6254	10.2345	19.0162
	609	26.3713	21.6828	31.0598		8.1987	5.29801	11.0994		359	12.7761	11.1995	14.3527		12.9977	9.55068	16.4447			609	21.0913	17.8186	24.3639		7.67092	4.95584	10.386		359	8.40369	5.30184	11.5055		14.6153	10.2391	18.9914
	610	26.2019	21.5848	30.8189		8.18113	5.28406	11.0782		360	12.7787	11.1753	14.3822		13.0656	9.6023	16.529			610	21.1193	17.8684	24.3702		7.68513	4.99213	10.3781		360	8.35871	5.2821	11.4353		14.6016	10.2417	18.9615
	611	26.031	21.484	30.578		8.16948	5.27713	11.0618		361	12.7821	11.1487	14.4154		13.1341	9.65357	16.6146			611	21.1494	17.9189	24.38		7.70238	5.03183	10.3729		361	8.31876	5.26791	11.3696		14.5841	10.2419	18.9262
	612	25.8591	21.3807	30.3376		8.16392	5.27757	11.0503		362	12.7856	11.1197	14.4514		13.2025	9.70377	16.7012			612	21.1819	17.9704	24.3935		7.7221	5.07433	10.3699		362	8.28405	5.25925	11.3089		14.5625	10.2399	18.8851
	613	25.6867	21.2754	30.0981		8.16461	5.28567	11.0436		363	12.7887	11.0884	14.4889		13.2703	9.7522	16.7885			613	21.2171	18.023	24.4111		7.74371	5.11901	10.3684		363	8.25471	5.25602	11.2534		14.5366	10.2354	18.8379
	614	25.5143	21.1684	29.8602		8.17173	5.30165	11.0418		364	12.7908	11.0549	14.5268		13.3374	9.79822	16.8765			614	21.2551	18.0771	24.4331		7.76662	5.16523	10.368		364	8.23079	5.25807	11.2035		14.5062	10.2283	18.7842
	615	25.3424	21.0603	29.6245		8.18542	5.32568	11.0452		365	12.7916	11.0192	14.5639		13.4032	9.84123	16.9652			615	21.2964	18.1329	24.4598		7.79025	5.21237	10.3681		365	8.21229	5.26518	11.1594		14.4712	10.2186	18.7237
	616	25.1718	20.9516	29.3919		8.20587	5.35785	11.0539		366	12.7903	10.9815	14.5992		13.4677	9.88075	17.0546			616	21.3411	18.1907	24.4915		7.81403	5.25979	10.3683		366	8.19911	5.27708	11.1211		14.4313	10.2063	18.6562
	617	25.0031	20.8431	29.1632		8.23322	5.3982	11.0682		367	12.7866	10.9418	14.6315		13.5307	9.91637	17.145			617	21.3896	18.2508	24.5285		7.83744	5.30688	10.368		367	8.19112	5.29345	11.0888		14.3864	10.1912	18.5815
	618	24.8372	20.7351	28.9393		8.26766	5.4467	11.0886		368	12.78	10.9003	14.6597		13.5921	9.94781	17.2365			618	21.4422	18.3135	24.5709		7.85999	5.35306	10.3669		368	8.18807	5.31392	11.0622		14.3364	10.1735	18.4993
	619	24.6749	20.6285	28.7212		8.30933	5.50328	11.1154		369	12.7701	10.8573	14.683		13.652	9.9749	17.3292			619	21.499	18.379	24.619		7.88124	5.39776	10.3647		369	8.18971	5.33807	11.0413		14.2814	10.1531	18.4097
	620	24.517	20.5239	28.5102		8.35842	5.56781	11.149		370	12.7566	10.8128	14.7004		13.7105	9.99764	17.4234			620	21.5602	18.4475	24.6729		7.90083	5.44046	10.3612		370	8.19569	5.36547	11.0259		14.2212	10.13	18.3124
	621	24.3645	20.4218	28.3072		8.41507	5.6401	11.19		371	12.7391	10.7671	14.7111		13.7677	10.0161	17.5192			621	21.6259	18.5193	24.7325		7.91845	5.4807	10.3562		371	8.20563	5.39562	11.0156		14.1559	10.1043	18.2075
	622	24.2182	20.323	28.1134		8.47944	5.71993	11.2389		372	12.7174	10.7204	14.7145		13.8237	10.0306	17.6169			622	21.6961	18.5944	24.7977		7.93389	5.51803	10.3498		372	8.21911	5.42802	11.0102		14.0857	10.0761	18.0952
	623	24.0791	20.2281	27.9301		8.55164	5.80701	11.2963		373	12.6915	10.6729	14.7101		13.8789	10.0413	17.7164			623	21.7707	18.6729	24.8684		7.94702	5.55207	10.342		373	8.23567	5.46216	11.0092		14.0106	10.0456	17.9756
	624	23.948	20.1375	27.7585		8.63177	5.90102	11.3625		374	12.6612	10.6248	14.6976		13.9333	10.0489	17.8178			624	21.8495	18.7548	24.9442		7.95777	5.58253	10.333		374	8.25484	5.49748	11.0122		13.9308	10.0127	17.8489
	625	23.8258	20.052	27.5995		8.71992	6.00159	11.4382		375	12.6266	10.5764	14.6767		13.9874	10.0537	17.9211			625	21.9322	18.8398	25.0246		7.96618	5.60914	10.3232		375	8.27611	5.53345	11.0188		13.8465	9.97767	17.7154
	626	23.7132	19.972	27.4543		8.81609	6.10829	11.5239		376	12.5877	10.5279	14.6475		14.0413	10.0564	18.0262			626	22.0186	18.9279	25.1093		7.97238	5.63171	10.313		376	8.29896	5.56952	11.0284		13.7581	9.94064	17.5755
	627	23.6109	19.898	27.3238		8.92026	6.22066	11.6199		377	12.5448	10.4794	14.6102		14.0953	10.0577	18.1329			627	22.108	19.0185	25.1975		7.97656	5.65015	10.303		377	8.32289	5.60516	11.0406		13.6657	9.90177	17.4297
	628	23.5196	19.8303	27.2088		9.03236	6.33817	11.7266		378	12.4982	10.4311	14.5652		14.1496	10.058	18.2411			628	22.1999	19.1114	25.2884		7.97899	5.6644	10.2936		378	8.34737	5.63986	11.0549		13.5699	9.86123	17.2785
	629	23.4397	19.7694	27.11		9.15224	6.46028	11.8442		379	12.4482	10.3833	14.5131		14.2044	10.0582	18.3505			629	22.2936	19.2058	25.3813		7.98002	5.67449	10.2855		379	8.37191	5.67314	11.0707		13.4708	9.81922	17.1224
	630	23.3718	19.7156	27.0279		9.27966	6.58635	11.973		380	12.3952	10.3359	14.4545		14.2598	10.0588	18.4608			630	22.3882	19.3013	25.4752		7.98005	5.68055	10.2795		380	8.39604	5.70456	11.0875		13.3691	9.77591	16.9622
	631	23.3159	19.6689	26.9629		9.41434	6.71574	12.1129		381	12.3398	10.2891	14.3906		14.316	10.0604	18.5715			631	22.483	19.3969	25.5691		7.97953	5.68273	10.2763		381	8.41928	5.73373	11.1048		13.265	9.7315	16.7985
	632	23.2723	19.6297	26.9149		9.55588	6.84773	12.264		382	12.2826	10.2429	14.3223		14.3729	10.0636	18.6823			632	22.577	19.492	25.6619		7.97896	5.68129	10.2766		382	8.44122	5.76031	11.1221		13.1591	9.6862	16.6319
	633	23.241	19.5978	26.8841		9.70382	6.9816	12.426		383	12.2242	10.1973	14.2511		14.4307	10.0686	18.7928			633	22.669	19.5855	25.7526		7.97887	5.67653	10.2812		383	8.46147	5.78404	11.1389		13.0518	9.6402	16.4635
	634	23.2217	19.5734	26.87		9.8576	7.11656	12.5986		384	12.1653	10.1522	14.1783		14.4892	10.0761	18.9023			634	22.7582	19.6765	25.8398		7.97979	5.66881	10.2908		384	8.4797	5.80473	11.1547		12.9438	9.59371	16.2938
	635	23.2143	19.5561	26.8724		10.0166	7.2518	12.7814		385	12.1065	10.1076	14.1054		14.5483	10.0863	19.0104			635	22.8433	19.7641	25.9226		7.98226	5.65856	10.306		385	8.49561	5.82225	11.169		12.8354	9.54691	16.1239
	636	23.2182	19.5458	26.8905		10.1801	7.38649	12.9736		386	12.0487	10.0633	14.0342		14.6079	10.0993	19.1164			636	22.9234	19.8471	25.9997		7.98684	5.64621	10.3275		386	8.50896	5.83657	11.1814		12.7272	9.49999	15.9544
	637	23.2328	19.5421	26.9235		10.3472	7.51981	13.1746		387	11.9927	10.0191	13.9663		14.6677	10.1155	19.2198			637	22.9972	19.9246	26.0699		7.99405	5.63224	10.3559		387	8.51958	5.84772	11.1914		12.6198	9.45315	15.7864
	638	23.2575	19.5445	26.9705		10.5172	7.65092	13.3834		388	11.9392	9.97496	13.9034		14.7274	10.1348	19.32			638	23.0639	19.9955	26.1323		8.00439	5.61715	10.3916		388	8.52734	5.85582	11.1989		12.5136	9.40653	15.6207
	639	23.2914	19.5525	27.0304		10.689	7.77898	13.5991		389	11.889	9.93073	13.8472		14.7868	10.1574	19.4162			639	23.1223	20.0589	26.1856		8.01834	5.60144	10.4352		389	8.5322	5.86105	11.2034		12.4092	9.36032	15.458
	640	23.3336	19.5653	27.1019		10.8618	7.90319	13.8204		390	11.8428	9.88631	13.7993		14.8456	10.1832	19.5079			640	23.1715	20.1139	26.229		8.03633	5.58561	10.487		390	8.53415	5.86365	11.2047		12.307	9.31466	15.2993
	641	23.3829	19.5822	27.1836		11.0345	8.0228	14.0462		391	11.8015	9.84171	13.7613		14.9032	10.2121	19.5944			641	23.2106	20.1597	26.2616		8.05875	5.57014	10.5474		391	8.53328	5.86394	11.2026		12.2075	9.26969	15.1454
	642	23.4383	19.6023	27.2742		11.2061	8.13708	14.2752		392	11.7657	9.79701	13.7344		14.9595	10.2439	19.675			642	23.239	20.1956	26.2825		8.08596	5.5555	10.6164		392	8.52971	5.86225	11.1972		12.1112	9.22554	14.9969
	643	23.4984	19.6248	27.372		11.3756	8.24537	14.5059		393	11.7362	9.75239	13.7199		15.0139	10.2786	19.7492			643	23.256	20.2209	26.291		8.11826	5.54212	10.6944		393	8.52364	5.85898	11.1883		12.0185	9.18231	14.8547
	644	23.5622	19.6487	27.4757		11.542	8.3471	14.7369		394	11.7135	9.70816	13.7188		15.0661	10.3159	19.8162			644	23.261	20.2352	26.2867		8.15589	5.53042	10.7814		394	8.51532	5.85454	11.1761		11.9297	9.1401	14.7193
	645	23.6282	19.6729	27.5835		11.7043	8.44175	14.9669		395	11.6983	9.66474	13.7318		15.1156	10.3555	19.8757			645	23.2537	20.2383	26.2691		8.19907	5.52077	10.8774		395	8.50506	5.84936	11.1608		11.8452	9.099	14.5914
	646	23.6952	19.6964	27.6939		11.8617	8.52893	15.1944		396	11.6911	9.62265	13.7596		15.1621	10.3972	19.9269			646	23.2339	20.2298	26.2379		8.24796	5.5135	10.9824		396	8.49319	5.84387	11.1425		11.7653	9.05905	14.4715
	647	23.7618	19.7183	27.8053		12.0132	8.60833	15.418		397	11.6925	9.58251	13.8024		15.2052	10.4407	19.9697			647	23.2014	20.2098	26.1931		8.30269	5.50892	11.0965		397	8.4801	5.83851	11.1217		11.6901	9.0203	14.3599
	648	23.8268	19.7374	27.9163		12.1582	8.67977	15.6365		398	11.7027	9.54498	13.8605		15.2445	10.4856	20.0034			648	23.1564	20.1783	26.1346		8.36335	5.50728	11.2194		398	8.4662	5.8337	11.0987		11.62	8.98276	14.2572
	649	23.8891	19.7529	28.0252		12.2959	8.74318	15.8487		399	11.7223	9.51078	13.9339		15.2798	10.5315	20.028			649	23.0991	20.1356	26.0627		8.43001	5.50883	11.3512		399	8.45193	5.82986	11.074		11.5549	8.94641	14.1634
	650	23.9473	19.7638	28.1308		12.426	8.79859	16.0534		400	11.7515	9.4806	14.0224		15.3107	10.5782	20.0431			650	23.0299	20.082	25.9777		8.50272	5.51377	11.4917		400	8.43773	5.82736	11.0481		11.4951	8.9112	14.0789
	651	24.0005	19.7693	28.2318		12.5479	8.84619	16.2496		401	11.7905	9.45512	14.126		15.3369	10.6251	20.0488			651	22.9491	20.018	25.8802		8.58151	5.52226	11.6408		401	8.42403	5.82656	11.0215		11.4404	8.87705	14.0038
	652	24.0477	19.7684	28.327		12.6615	8.88628	16.4367		402	11.8395	9.43495	14.2441		15.3584	10.6719	20.0449			652	22.8575	19.9442	25.7708		8.66639	5.53446	11.7983		402	8.41128	5.82778	10.9948		11.391	8.84382	13.9382
	653	24.088	19.7606	28.4155		12.7665	8.91925	16.6138		403	11.8985	9.42064	14.3764		15.3748	10.718	20.0317			653	22.7558	19.8612	25.6504		8.75739	5.55051	11.9643		403	8.39987	5.83131	10.9684		11.3467	8.81136	13.882
	654	24.1208	19.7452	28.4964		12.8631	8.94564	16.7806		404	11.9676	9.41265	14.5225		15.3861	10.763	20.0092			654	22.6448	19.7697	25.52		8.85451	5.57051	12.1385		404	8.39018	5.83738	10.943		11.3074	8.77946	13.8353
	655	24.1453	19.7216	28.569		12.9513	8.96605	16.9366		405	12.0466	9.41134	14.6819		15.3922	10.8065	19.978			655	22.5255	19.6705	25.3805		8.95779	5.59456	12.321		405	8.38255	5.8462	10.9189		11.2729	8.74786	13.7979
	656	24.1612	19.6894	28.6329		13.0315	8.9812	17.0818		406	12.1354	9.41694	14.8538		15.3931	10.8479	19.9383			656	22.3988	19.5644	25.2332		9.06725	5.62276	12.5117		406	8.37727	5.8579	10.8966		11.243	8.71627	13.7698
	657	24.1681	19.6483	28.6879		13.104	8.99186	17.2162		407	12.2336	9.42962	15.0376		15.3887	10.8867	19.8908			657	22.2658	19.4521	25.0794		9.18292	5.65516	12.7107		407	8.37456	5.87259	10.8765		11.2175	8.68439	13.7507
	658	24.1659	19.598	28.7339		13.1694	8.99885	17.3399		408	12.341	9.44939	15.2327		15.3791	10.9223	19.8359			658	22.1274	19.3345	24.9204		9.30484	5.69184	12.9178		408	8.37461	5.8903	10.8589		11.1961	8.65186	13.7404
	659	24.1547	19.5385	28.7709		13.2281	9.00303	17.4533		409	12.4571	9.47618	15.4381		15.3644	10.9543	19.7745			659	21.9848	19.2122	24.7575		9.43305	5.73284	13.1333		409	8.37749	5.91101	10.844		11.1786	8.61835	13.7388
	660	24.1345	19.4697	28.7994		13.281	9.00526	17.5568		410	12.5814	9.50983	15.6529		15.3448	10.9822	19.7073			660	21.8391	19.0861	24.592		9.56761	5.77818	13.357		410	8.38326	5.93464	10.8319		11.1645	8.58351	13.7454
	661	24.1057	19.3917	28.8197		13.3288	9.00641	17.6511		411	12.7132	9.55005	15.8763		15.3203	11.0055	19.6351			661	21.6911	18.9568	24.4254		9.70854	5.82789	13.5892		411	8.39187	5.96105	10.8227		11.1535	8.54702	13.7601
	662	24.0687	19.3047	28.8327		13.3721	9.00727	17.7368		412	12.8517	9.59648	16.107		15.2912	11.0236	19.5587			662	21.5419	18.825	24.2589		9.8559	5.88195	13.8298		412	8.40321	5.99003	10.8164		11.1454	8.50858	13.7822
	663	24.0241	19.2091	28.8391		13.4117	9.00861	17.8148		413	12.9963	9.64867	16.3439		15.2577	11.0362	19.4791			663	21.3924	18.6911	24.0937		10.0097	5.94034	14.079		413	8.41712	6.02131	10.8129		11.1397	8.46797	13.8114
	664	23.9725	19.1053	28.8398		13.4485	9.0111	17.8858		414	13.1459	9.70608	16.5857		15.22	11.0429	19.3971			664	21.2434	18.5558	23.9309		10.1699	6.003	14.3369		414	8.43337	6.05455	10.8122		11.1361	8.425	13.8471
	665	23.9148	18.9937	28.8359		13.483	9.01532	17.9508		415	13.2996	9.76813	16.8311		15.1785	11.0432	19.3137			665	21.0956	18.4196	23.7716		10.3366	6.06984	14.6034		415	8.45166	6.08938	10.8139		11.1341	8.37956	13.8887
	666	23.8518	18.875	28.8285		13.5161	9.02171	18.0105		416	13.4562	9.83413	17.0783		15.1333	11.0371	19.2296			666	20.9497	18.2827	23.6167		10.5096	6.14073	14.8785		416	8.47167	6.12536	10.818		11.1335	8.33163	13.9355
	667	23.7843	18.7499	28.8188		13.5483	9.0306	18.066		417	13.6147	9.90337	17.326		15.0849	11.0242	19.1456			667	20.8061	18.1455	23.4668		10.6889	6.21552	15.1623		417	8.49302	6.16199	10.8241		11.1339	8.28125	13.9866
	668	23.7134	18.619	28.8078		13.5801	9.04216	18.118		418	13.7737	9.97505	17.5724		15.0334	11.0044	19.0625			668	20.6655	18.0084	23.3225		10.8743	6.29402	15.4546		418	8.51532	6.19878	10.8319		11.1348	8.22854	14.0411
	669	23.6401	18.4833	28.7969		13.612	9.05643	18.1675		419	13.932	10.0484	17.8156		14.9792	10.9777	18.9808			669	20.5279	17.8717	23.1842		11.0657	6.37598	15.7554		419	8.53813	6.23518	10.8411		11.1359	8.1737	14.0981
	670	23.5652	18.3435	28.7869		13.6443	9.0733	18.2152		420	14.0882	10.1224	18.054		14.9226	10.9441	18.9011			670	20.3938	17.7355	23.0521		11.2628	6.46114	16.0644		420	8.56104	6.27066	10.8514		11.1368	8.11697	14.1566
	671	23.4899	18.2007	28.7791		13.6772	9.0925	18.2619		421	14.2409	10.1964	18.2854		14.8639	10.904	18.8238			671	20.2632	17.6	22.9264		11.4653	6.54918	16.3814		421	8.58363	6.30468	10.8626		11.137	8.05865	14.2154
	672	23.4149	18.0556	28.7742		13.7109	9.11363	18.3082		422	14.3887	10.2693	18.508		14.8033	10.8575	18.7491			672	20.1362	17.4654	22.8069		11.6729	6.63977	16.706		422	8.60546	6.33672	10.8742		11.1362	7.99907	14.2734
	673	23.3412	17.9094	28.7731		13.7454	9.13618	18.3547		423	14.53	10.3403	18.7198		14.7411	10.805	18.6772			673	20.0127	17.332	22.6935		11.8852	6.73253	17.0379		423	8.62616	6.36629	10.886		11.134	7.93858	14.3294
	674	23.2696	17.7628	28.7763		13.7807	9.15953	18.4019		424	14.6636	10.4083	18.9188		14.6775	10.747	18.6079			674	19.8927	17.1997	22.5858		12.1018	6.82707	17.3765		424	8.64535	6.39296	10.8977		11.1299	7.87752	14.3823
	675	23.2007	17.6169	28.7845		13.8166	9.18297	18.4502		425	14.7878	10.4726	19.1029		14.6127	10.6842	18.5412			675	19.7761	17.0687	22.4834		12.3222	6.92297	17.7214		425	8.66272	6.41634	10.9091		11.1235	7.81623	14.4307
	676	23.1351	17.4725	28.7978		13.8529	9.20576	18.5001		426	14.9013	10.5322	19.2704		14.5469	10.6171	18.4768			676	19.6626	16.9392	22.386		12.5459	7.01982	18.072		426	8.67797	6.4361	10.9198		11.1143	7.75504	14.4736
	677	23.0734	17.3305	28.8164		13.8894	9.22713	18.5517		427	15.0027	10.5862	19.4192		14.4803	10.5464	18.4142			677	19.5521	16.8113	22.293		12.7724	7.1172	18.4277		427	8.69088	6.45199	10.9298		11.102	7.69422	14.5097
	678	23.0159	17.1916	28.8401		13.9258	9.24631	18.6052		428	15.0906	10.6337	19.5475		14.413	10.473	18.353			678	19.4444	16.685	22.2038		13.0012	7.21468	18.7877		428	8.70124	6.46385	10.9386		11.086	7.63402	14.538
	679	22.9627	17.0567	28.8687		13.9617	9.26259	18.6607		429	15.1639	10.6741	19.6537		14.3451	10.3974	18.2927			679	19.3392	16.5604	22.1181		13.2316	7.31186	19.1514		429	8.70894	6.47157	10.9463		11.0661	7.57463	14.5575
	680	22.914	16.9263	28.9018		13.9968	9.27531	18.7183		430	15.2214	10.7066	19.7362		14.2766	10.3206	18.2327			680	19.2365	16.4376	22.0353		13.4632	7.40839	19.518		430	8.71388	6.47513	10.9526		11.0417	7.5162	14.5671
	681	22.8698	16.801	28.9386		14.031	9.28393	18.778		431	15.262	10.7305	19.7935		14.2077	10.2431	18.1723			681	19.1359	16.3168	21.955		13.6954	7.5039	19.8868		431	8.71603	6.47458	10.9575		11.0125	7.45885	14.5661
	682	22.8298	16.6812	28.9785		14.0638	9.28803	18.8396		432	15.2849	10.7453	19.8245		14.1384	10.1658	18.111			682	19.0374	16.1978	21.877		13.9276	7.59811	20.2571		432	8.7154	6.47007	10.9607		10.9782	7.40262	14.5538
	683	22.7939	16.5673	29.0205		14.0952	9.28736	18.903		433	15.2892	10.7505	19.8279		14.0686	10.0891	18.0482			683	18.941	16.0809	21.801		14.1594	7.69077	20.628		433	8.71206	6.46178	10.9623		10.9385	7.34753	14.5294
	684	22.7615	16.4595	29.0635		14.125	9.28182	18.9681		434	15.2744	10.7456	19.8031		13.9984	10.0137	17.9832			684	18.8465	15.9661	21.7269		14.3903	7.78167	20.9989		434	8.7061	6.44996	10.9622		10.8931	7.29357	14.4926
	685	22.7322	16.3579	29.1065		14.1531	9.27149	19.0347		435	15.24	10.7305	19.7494		13.9278	9.93993	17.9157			685	18.7539	15.8533	21.6545		14.6199	7.87068	21.3691		435	8.69764	6.43493	10.9604		10.8419	7.2407	14.443
	686	22.7054	16.2626	29.1483		14.1796	9.25665	19.1026		436	15.1857	10.705	19.6665		13.8568	9.86828	17.8453			686	18.6634	15.7426	21.5841		14.8477	7.95773	21.7378		436	8.68685	6.41704	10.9567		10.7847	7.18886	14.3806
	687	22.6805	16.1733	29.1876		14.2047	9.23774	19.1716		437	15.1116	10.6689	19.5543		13.7853	9.79897	17.7715			687	18.5749	15.6341	21.5157		15.0736	8.04279	22.1043		437	8.67389	6.39668	10.9511		10.7217	7.13797	14.3054
	688	22.6566	16.0899	29.2233		14.2285	9.21538	19.2417		438	15.0177	10.6224	19.4129		13.7133	9.73217	17.6943			688	18.4887	15.5278	21.4496		15.2971	8.12592	22.4682		438	8.65896	6.37425	10.9437		10.6528	7.08798	14.2176
	689	22.6332	16.0121	29.2543		14.2515	9.19035	19.3126		439	14.9043	10.5657	19.2429		13.6408	9.66795	17.6136			689	18.4049	15.4237	21.3862		15.518	8.20721	22.8287		439	8.64224	6.3502	10.9343		10.5782	7.03883	14.1176
	690	22.6094	15.9395	29.2793		14.274	9.16355	19.3845		440	14.772	10.499	19.045		13.5678	9.60629	17.5292			690	18.3238	15.3218	21.3257		15.7361	8.28683	23.1854		440	8.62392	6.32494	10.9229		10.4982	6.99048	14.0059
	691	22.5845	15.8714	29.2975		14.2966	9.13599	19.4572		441	14.6215	10.4227	18.8202		13.4943	9.54709	17.4415			691	18.2455	15.2223	21.2686		15.9514	8.36498	23.5377		441	8.6042	6.29892	10.9095		10.4132	6.94291	13.8834
	692	22.5576	15.8074	29.3079		14.3199	9.10879	19.531		442	14.4537	10.3374	18.57		13.4203	9.49016	17.3505			692	18.1703	15.1252	21.2154		16.1635	8.4419	23.8852		442	8.58324	6.27254	10.8939		10.3236	6.89615	13.751
	693	22.5283	15.7468	29.3097		14.3445	9.08308	19.6059		443	14.2697	10.2437	18.2958		13.346	9.43524	17.2567			693	18.0984	15.0306	21.1663		16.3726	8.51786	24.2273		443	8.56121	6.24621	10.8762		10.23	6.85023	13.6098
	694	22.4957	15.6889	29.3024		14.3712	9.06002	19.6823		444	14.0709	10.1422	17.9996		13.2712	9.38204	17.1603			694	18.0302	14.9387	21.1218		16.5784	8.59317	24.5637		444	8.53826	6.22027	10.8562		10.1331	6.80526	13.461
	695	22.4593	15.6331	29.2855		14.4006	9.04077	19.7605		445	13.8586	10.0337	17.6834		13.1961	9.33019	17.062			695	17.9659	14.8497	21.0821		16.781	8.66811	24.8939		445	8.5145	6.19505	10.834		10.0336	6.76136	13.3059
	696	22.4187	15.5786	29.2588		14.4337	9.02641	19.841		446	13.6344	9.91915	17.3496		13.1208	9.27934	16.9623			696	17.9057	14.7637	21.0476		16.9802	8.74298	25.2175		446	8.49005	6.17082	10.8093		9.93241	6.71869	13.1461
	697	22.3734	15.5247	29.2221		14.4711	9.01799	19.9242		447	13.4	9.79935	17.0006		13.0454	9.22908	16.8617			697	17.8497	14.6811	21.0183		17.1761	8.81807	25.5341		447	8.46497	6.14779	10.7822		9.83029	6.67746	12.9831
	698	22.3231	15.4707	29.1755		14.5136	9.0164	20.0107		448	13.1572	9.67526	16.6391		12.9699	9.17905	16.7608			698	17.7983	14.6022	20.9944		17.3685	8.89364	25.8433		448	8.43935	6.12612	10.7526		9.72823	6.6379	12.8186
	699	22.2677	15.416	29.1194		14.5618	9.02242	20.1011		449	12.9079	9.54785	16.2679		12.8946	9.12888	16.6603			699	17.7515	14.5273	20.9757		17.5573	8.96989	26.1446		449	8.41323	6.10591	10.7205		9.62716	6.60029	12.654
	700	22.2072	15.3601	29.0542		14.6163	9.03671	20.196		450	12.6539	9.41806	15.8898		12.8195	9.07822	16.5607			700	17.7094	14.4567	20.9621		17.7424	9.04702	26.4377		450	8.38664	6.08719	10.6861		9.52806	6.56491	12.4912
	701	22.1415	15.3025	28.9805		14.6778	9.05973	20.2959		451	12.3973	9.28688	15.5078		12.7447	9.02679	16.4627			701	17.6722	14.3908	20.9535		17.9236	9.12513	26.722		451	8.35961	6.06992	10.6493		9.4319	6.53208	12.3317
	702	22.0708	15.2428	28.8989		14.7466	9.09177	20.4015		452	12.14	9.15523	15.1248		12.6705	8.97433	16.3667			702	17.6397	14.33	20.9494		18.1007	9.2043	26.9971		452	8.33218	6.05402	10.6103		9.33963	6.50211	12.1772
	703	21.9955	15.1806	28.8104		14.8231	9.13295	20.5132		453	11.8839	9.02401	14.7437		12.5969	8.92067	16.2732			703	17.612	14.2745	20.9495		18.2735	9.28452	27.2625		453	8.30434	6.03934	10.5693		9.25215	6.47532	12.029
	704	21.9159	15.1159	28.7159		14.9073	9.1832	20.6315		454	11.6307	8.89408	14.3674		12.5242	8.86565	16.1827			704	17.5889	14.2246	20.9533		18.4417	9.36573	27.5176		454	8.27615	6.02568	10.5266		9.17032	6.45203	11.8886
	705	21.8325	15.0486	28.6165		14.9994	9.24228	20.7566		455	11.3824	8.76622	13.9986		12.4523	8.80923	16.0953			705	17.5705	14.1807	20.9602		18.6048	9.44781	27.7618		455	8.24763	6.0128	10.4824		9.09492	6.43254	11.7573
	706	21.7459	14.9787	28.5131		15.0992	9.30977	20.8886		456	11.1405	8.64114	13.6399		12.3814	8.75138	16.0115			706	17.5563	14.1428	20.9699		18.7625	9.53055	27.9945		456	8.21883	6.00044	10.4372		9.02668	6.4171	11.6362
	707	21.6567	14.9066	28.4068		15.2063	9.38511	21.0275		457	10.9066	8.5195	13.2938		12.3118	8.69216	15.9314			707	17.5463	14.111	20.9816		18.9145	9.61371	28.2152		457	8.18983	5.98829	10.3914		8.96619	6.40596	11.5264
	708	21.5656	14.8324	28.2988		15.3203	9.46757	21.1731		458	10.6822	8.40184	12.9625		12.2433	8.63168	15.8549			708	17.5401	14.0853	20.9948		19.0601	9.69698	28.4232		458	8.16071	5.97603	10.3454		8.91398	6.39928	11.4287
	709	21.4734	14.7568	28.1901		15.4407	9.55633	21.325		459	10.4684	8.28864	12.6482		12.1762	8.57011	15.7823			709	17.5374	14.0658	21.009		19.1989	9.78001	28.6178		459	8.13158	5.96337	10.2998		8.87044	6.3972	11.3437
	710	21.3809	14.6802	28.0817		15.5665	9.65044	21.4825		460	10.2663	8.18028	12.3524		12.1105	8.50765	15.7133			710	17.5378	14.0522	21.0235		19.3304	9.86242	28.7984		460	8.10259	5.94999	10.2552		8.83588	6.39977	11.272
	711	21.2889	14.6032	27.9745		15.6968	9.74889	21.6448		461	10.077	8.07707	12.0768		12.0462	8.44457	15.6478			711	17.541	14.0443	21.0378		19.4541	9.9438	28.9643		461	8.0739	5.93562	10.2122		8.81047	6.40699	11.2139
	712	21.198	14.5267	27.8694		15.8307	9.85059	21.8108		462	9.90094	7.97925	11.8226		11.9834	8.38114	15.5857			712	17.5466	14.0417	21.0514		19.5693	10.0237	29.1149		462	8.04569	5.92002	10.1714		8.79428	6.41878	11.1698
	713	21.1092	14.4513	27.7671		15.9668	9.95441	21.9793		463	9.73885	7.88697	11.5907		11.9221	8.31769	15.5266			713	17.5539	14.044	21.0639		19.6757	10.1018	29.2497		463	8.01818	5.90299	10.1334		8.78725	6.435	11.1395
	714	21.0232	14.378	27.6683		16.104	10.0592	22.1488		464	9.59105	7.80037	11.3817		11.8624	8.25457	15.4701			714	17.5627	14.0508	21.0746		19.7727	10.1775	29.3679		464	7.99159	5.8844	10.0988		8.78925	6.45542	11.1231
	715	20.9405	14.3075	27.5735		16.2408	10.1638	22.3179		465	9.45774	7.71952	11.196		11.8041	8.19212	15.416			715	17.5724	14.0615	21.0832		19.8598	10.2505	29.4692		465	7.96616	5.86417	10.0682		8.80001	6.47977	11.1203
	716	20.8619	14.2406	27.4831		16.376	10.2671	22.4848		466	9.33892	7.64445	11.0334		11.7473	8.13072	15.3638			716	17.5824	14.0754	21.0894		19.9367	10.3204	29.553		466	7.94215	5.84229	10.042		8.81919	6.50773	11.1307
	717	20.7878	14.1782	27.3973		16.5079	10.3681	22.6478		467	9.23446	7.57517	10.8938		11.6919	8.07073	15.3131			717	17.5923	14.092	21.0926		20.003	10.3869	29.6191		467	7.91982	5.81884	10.0208		8.84637	6.53894	11.1538
	718	20.7187	14.121	27.3164		16.6354	10.4656	22.8051		468	9.14408	7.51166	10.7765		11.6379	8.01248	15.2634			718	17.6016	14.1104	21.0927		20.0583	10.4497	29.667		468	7.89941	5.79394	10.0049		8.88103	6.573	11.1891
	719	20.655	14.0697	27.2403		16.7569	10.5589	22.955		469	9.06734	7.45385	10.6808		11.5853	7.95632	15.2142			719	17.6097	14.1301	21.0892		20.1025	10.5085	29.6965		469	7.88118	5.7678	9.99455		8.92264	6.60951	11.2358
	720	20.5969	14.025	27.1689		16.8713	10.6469	23.0958		470	9.0037	7.40166	10.6057		11.5339	7.90252	15.1653			720	17.6161	14.1503	21.082		20.1355	10.5632	29.7077		470	7.86534	5.74068	9.99		8.97055	6.64804	11.2931
	721	20.5446	13.9872	27.102		16.9774	10.729	23.2258		471	8.95252	7.35496	10.5501		11.4837	7.85135	15.116			721	17.6205	14.1703	21.0707		20.157	10.6137	29.7004		471	7.8521	5.71287	9.99133		9.02413	6.68818	11.3601
	722	20.4982	13.9569	27.0394		17.0741	10.8047	23.3436		472	8.91304	7.31357	10.5125		11.4346	7.80301	15.0662			722	17.6223	14.1893	21.0552		20.1673	10.6598	29.6749		472	7.84163	5.68473	9.99854		9.08267	6.72953	11.4358
	723	20.4576	13.9344	26.9807		17.1606	10.8734	23.4479		473	8.88447	7.27726	10.4917		11.3865	7.75763	15.0154			723	17.621	14.2067	21.0353		20.1664	10.7016	29.6312		473	7.83407	5.65661	10.0115		9.14547	6.7717	11.5192
	724	20.4227	13.92	26.9255		17.2363	10.9349	23.5377		474	8.86592	7.24575	10.4861		11.3394	7.71528	14.9636			724	17.6164	14.2219	21.0109		20.1545	10.7392	29.5699		474	7.8295	5.62889	10.0301		9.2118	6.81431	11.6093
	725	20.3934	13.9137	26.8732		17.3005	10.9891	23.612		475	8.85648	7.21871	10.4943		11.2932	7.67595	14.9104			725	17.608	14.2341	20.9819		20.132	10.7727	29.4913		475	7.82796	5.60192	10.054		9.28092	6.85698	11.7048
	726	20.3695	13.9155	26.8234		17.3531	11.036	23.6703		476	8.85522	7.19577	10.5147		11.2478	7.63959	14.8559			726	17.5956	14.2429	20.9482		20.0991	10.8022	29.396		476	7.82945	5.57606	10.0828		9.35208	6.89937	11.8048
	727	20.3506	13.9256	26.7756		17.3941	11.076	23.7122		477	8.86117	7.17654	10.5458		11.2031	7.60602	14.8001			727	17.5788	14.2477	20.9099		20.0563	10.8279	29.2848		477	7.8339	5.55163	10.1162		9.42455	6.94111	11.908
	728	20.3364	13.9436	26.7293		17.4236	11.1094	23.7378		478	8.87338	7.16059	10.5862		11.1591	7.57503	14.7431			728	17.5575	14.248	20.8669		20.0042	10.8501	29.1584		478	7.84119	5.5289	10.1535		9.4976	6.98185	12.0134
	729	20.3267	13.9695	26.6839		17.442	11.1368	23.7472		479	8.89093	7.14749	10.6344		11.1157	7.54633	14.6852			729	17.5314	14.2435	20.8193		19.9433	10.8689	29.0177		479	7.85115	5.50811	10.1942		9.57049	7.02125	12.1197
	730	20.321	14.0029	26.639		17.45	11.1589	23.741		480	8.91288	7.13679	10.689		11.073	7.51957	14.6265			730	17.5005	14.2338	20.7671		19.8742	10.8847	28.8637		480	7.86354	5.48944	10.2376		9.64252	7.05893	12.2261
	731	20.319	14.0438	26.5943		17.4483	11.1767	23.72		481	8.93838	7.12808	10.7487		11.0309	7.49438	14.5674			731	17.4646	14.2185	20.7106		19.7975	10.8977	28.6973		481	7.87809	5.47302	10.2832		9.71296	7.09452	12.3314
	732	20.3205	14.0916	26.5495		17.4381	11.1912	23.6851		482	8.96659	7.12094	10.8122		10.9894	7.47035	14.5085			732	17.4237	14.1976	20.6499		19.7139	10.9081	28.5197		482	7.89448	5.45893	10.33		9.78114	7.12763	12.4346
	733	20.3252	14.1462	26.5043		17.4205	11.2033	23.6377		483	8.99674	7.11501	10.8785		10.9486	7.44705	14.4501			733	17.3779	14.1709	20.585		19.6241	10.9162	28.332		483	7.91233	5.44717	10.3775		9.84635	7.15784	12.5349
	734	20.3329	14.2071	26.4586		17.3967	11.2142	23.5792		484	9.02812	7.10995	10.9463		10.9084	7.4241	14.3927			734	17.3272	14.1383	20.5161		19.5287	10.9221	28.1353		484	7.93125	5.43772	10.4248		9.90795	7.18472	12.6312
	735	20.3433	14.2741	26.4124		17.3681	11.225	23.5112		485	9.06008	7.10547	11.0147		10.869	7.40111	14.3369			735	17.2716	14.0998	20.4434		19.4284	10.9261	27.9307		485	7.9508	5.43048	10.4711		9.96526	7.20784	12.7227
	736	20.3563	14.3468	26.3658		17.3361	11.2368	23.4354		486	9.09207	7.10135	11.0828		10.8305	7.37777	14.2832			736	17.2113	14.0555	20.3671		19.3238	10.9283	27.7193		486	7.97053	5.42531	10.5158		10.0176	7.22673	12.8086
	737	20.3719	14.4249	26.3189		17.3021	11.2506	23.3536		487	9.12361	7.09741	11.1498		10.7929	7.35382	14.2319			737	17.1464	14.0056	20.2872		19.2155	10.9287	27.5023		487	7.98999	5.42205	10.5579		10.0645	7.24093	12.888
	738	20.3901	14.508	26.2721		17.2676	11.2674	23.2678		488	9.15429	7.09354	11.215		10.7563	7.32909	14.1836			738	17.0771	13.9502	20.2039		19.104	10.9274	27.2807		488	8.00869	5.42045	10.5969		10.1052	7.24996	12.9604
	739	20.4107	14.5956	26.2259		17.2338	11.288	23.1796		489	9.18381	7.08969	11.2779		10.721	7.30348	14.1386			739	17.0034	13.8897	20.1172		18.9899	10.9244	27.0554		489	8.02617	5.42027	10.6321		10.1391	7.25336	13.0248
	740	20.434	14.6875	26.1806		17.202	11.313	23.091		490	9.21194	7.08588	11.338		10.6871	7.27701	14.0973			740	16.9258	13.8244	20.0272		18.8736	10.9196	26.8275		490	8.04198	5.42123	10.6627		10.1657	7.25067	13.0807
	741	20.46	14.7831	26.1368		17.1732	11.3429	23.0036		491	9.23855	7.08221	11.3949		10.6548	7.24977	14.0599			741	16.8442	13.7545	19.9338		18.7554	10.913	26.5978		491	8.05567	5.42301	10.6883		10.1845	7.24147	13.1275
	742	20.4886	14.882	26.0952		17.1484	11.3779	22.9188		492	9.26359	7.07882	11.4484		10.6243	7.22194	14.0266			742	16.7589	13.6806	19.8371		18.6358	10.9043	26.3672		492	8.06684	5.4253	10.7084		10.195	7.22535	13.1646
	743	20.5201	14.9837	26.0566		17.1282	11.4181	22.8382		493	9.28711	7.07594	11.4983		10.5957	7.1938	13.9976			743	16.67	13.6029	19.7371		18.5149	10.8936	26.1363		493	8.0751	5.42775	10.7224		10.1966	7.20195	13.1913
	744	20.5545	15.0875	26.0215		17.1131	11.4634	22.7627		494	9.30923	7.07383	11.5446		10.5693	7.16566	13.973			744	16.5779	13.522	19.6337		18.3932	10.8804	25.9059		494	8.08008	5.43004	10.7301		10.1891	7.17096	13.2073
	745	20.5918	15.1928	25.9907		17.1033	11.5133	22.6933		495	9.33015	7.07283	11.5875		10.5454	7.13789	13.9529			745	16.4825	13.4381	19.5268		18.2707	10.8648	25.6766		495	8.08149	5.43181	10.7312		10.1721	7.13213	13.2121
	746	20.6319	15.299	25.9648		17.0989	11.5672	22.6306		496	9.35014	7.0733	11.627		10.5241	7.11091	13.9373			746	16.3841	13.3518	19.4164		18.1476	10.8464	25.4489		496	8.07905	5.43274	10.7254		10.1453	7.08528	13.2053
	747	20.6748	15.4052	25.9444		17.0996	11.6244	22.5748		497	9.36953	7.07566	11.6634		10.5057	7.08511	13.9262			747	16.2828	13.2632	19.3025		18.0242	10.8251	25.2233		497	8.07253	5.4325	10.7126		10.1085	7.03032	13.1866
	748	20.7203	15.5106	25.93		17.105	11.684	22.526		498	9.38871	7.08035	11.6971		10.4904	7.06093	13.9198			748	16.1789	13.1729	19.1849		17.9005	10.8006	25.0004		498	8.06174	5.43079	10.6927		10.0615	6.96723	13.1557
	749	20.7683	15.6146	25.9219		17.1143	11.7447	22.4839		499	9.40813	7.08784	11.7284		10.4784	7.03875	13.918			749	16.0723	13.081	19.0636		17.7767	10.7729	24.7805		499	8.04655	5.42732	10.6658		10.0043	6.89609	13.1126
	750	20.8183	15.7163	25.9204		17.1267	11.8055	22.4479		500	9.42826	7.09859	11.7579		10.4699	7.01894	13.9209			750	15.9633	12.9879	18.9388		17.653	10.7419	24.5641		500	8.02685	5.42183	10.6319		9.93705	6.81707	13.057
	751	20.87	15.8149	25.9252		17.1411	11.8649	22.4172		501	9.44959	7.11307	11.7861		10.4652	7.00183	13.9286			751	15.852	12.8937	18.8103		17.5295	10.7074	24.3517		501	8.00259	5.41409	10.5911		9.85979	6.73045	12.9891
	752	20.923	15.9097	25.9362		17.1563	11.9217	22.3908		502	9.47263	7.13173	11.8135		10.4645	6.98769	13.9412			752	15.7386	12.7987	18.6784		17.4065	10.6695	24.1435		502	7.97377	5.40388	10.5437		9.77281	6.6366	12.909
	753	20.9765	16.0002	25.9529		17.171	11.9745	22.3674		503	9.49792	7.155	11.8408		10.4678	6.97675	13.9588			753	15.6231	12.703	18.5432		17.2841	10.6281	23.9401		503	7.9404	5.39103	10.4898		9.67645	6.53599	12.8169
	754	21.0301	16.0857	25.9744		17.1837	12.0218	22.3457		504	9.52593	7.18328	11.8686		10.4753	6.96921	13.9814			754	15.5058	12.6067	18.4048		17.1627	10.5835	23.742		504	7.90256	5.37541	10.4297		9.57118	6.42919	12.7132
	755	21.0829	16.166	25.9999		17.1932	12.0624	22.3241		505	9.55717	7.21689	11.8975		10.4872	6.96518	14.0092			755	15.3868	12.5101	18.2636		17.0427	10.5358	23.5495		505	7.86033	5.3569	10.3638		9.45755	6.31684	12.5983
	756	21.1343	16.2407	26.0279		17.198	12.0949	22.301		506	9.59208	7.25612	11.928		10.5035	6.96474	14.0423			756	15.2664	12.4131	18.1197		16.9243	10.4853	23.3634		506	7.81387	5.33544	10.2923		9.33625	6.19969	12.4728
	757	21.1834	16.3096	26.0572		17.1966	12.1184	22.2749		507	9.63107	7.30118	11.961		10.5243	6.96793	14.0807			757	15.1447	12.3159	17.9736		16.8082	10.4324	23.184		507	7.76333	5.31098	10.2157		9.20801	6.07855	12.3375
	758	21.2294	16.3727	26.086		17.188	12.1317	22.2443		508	9.67448	7.35219	11.9968		10.5497	6.97475	14.1246			758	15.0221	12.2186	17.8256		16.6948	10.3774	23.0121		508	7.7089	5.28351	10.1343		9.07371	5.95428	12.1931
	759	21.2714	16.4302	26.1127		17.1709	12.1339	22.2078		509	9.72261	7.40918	12.036		10.5795	6.98512	14.1739			759	14.8988	12.1213	17.6763		16.5846	10.321	22.8483		509	7.65082	5.25308	10.0486		8.93428	5.82782	12.0407
	760	21.3087	16.482	26.1354		17.1443	12.1246	22.1641		510	9.77567	7.47211	12.0792		10.6138	6.99898	14.2287			760	14.7751	12.0241	17.526		16.4784	10.2636	22.6932		510	7.58933	5.21972	9.95893		8.79073	5.70012	11.8813
	761	21.3404	16.5286	26.1523		17.1075	12.103	22.1121		511	9.8338	7.5408	12.1268		10.6525	7.01619	14.2888			761	14.6513	11.9272	17.3754		16.3768	10.2059	22.5476		511	7.52471	5.18355	9.86587		8.64415	5.57218	11.7161
	762	21.3659	16.57	26.1618		17.0599	12.0691	22.0508		512	9.89704	7.61499	12.1791		10.6954	7.03661	14.3542			762	14.5279	11.8308	17.225		16.2804	10.1486	22.4122		512	7.45727	5.14467	9.76986		8.49564	5.44501	11.5463
	763	21.3843	16.6066	26.162		17.0011	12.0226	21.9796		513	9.96534	7.6943	12.2364		10.7423	7.06005	14.4246			763	14.4052	11.7349	17.0754		16.1901	10.0924	22.2878		513	7.38733	5.10325	9.67141		8.34639	5.3196	11.3732
	764	21.3952	16.6387	26.1517		16.9309	11.9639	21.898		514	10.0386	7.77825	12.2989		10.793	7.08631	14.4998			764	14.2836	11.6399	16.9272		16.1065	10.038	22.1751		514	7.31525	5.05947	9.57103		8.19757	5.19696	11.1982
	765	21.398	16.6666	26.1293		16.8496	11.8932	21.8059		515	10.1165	7.86626	12.3668		10.8473	7.11514	14.5795			765	14.1635	11.546	16.781		16.0305	9.98626	22.0748		515	7.24142	5.01355	9.46928		8.05039	5.07803	11.0228
	766	21.3922	16.6904	26.0941		16.7573	11.8111	21.7034		516	10.1989	7.95764	12.4401		10.9048	7.14627	14.6633			766	14.0454	11.4534	16.6374		15.9628	9.93783	21.9879		516	7.16623	4.96575	9.36672		7.90604	4.96376	10.8483
	767	21.3777	16.7103	26.045		16.6547	11.7185	21.5909		517	10.2851	8.05163	12.5187		10.9651	7.17942	14.7508			767	13.9298	11.3624	16.4971		15.9042	9.89345	21.9149		517	7.09013	4.91635	9.26392		7.76569	4.85502	10.6764
	768	21.3541	16.7264	25.9818		16.5425	11.6161	21.4688		518	10.3749	8.14737	12.6024		11.0278	7.21428	14.8414			768	13.8169	11.2733	16.3605		15.8553	9.85382	21.8567		518	7.01357	4.86567	9.16147		7.63047	4.75263	10.5083
	769	21.3215	16.7389	25.9042		16.4217	11.5052	21.3381		519	10.4675	8.24396	12.6909		11.0926	7.25051	14.9346			769	13.7074	11.1863	16.2284		15.8167	9.81957	21.8139		519	6.93703	4.81409	9.05996		7.50147	4.65735	10.3456
	770	21.28	16.7475	25.8125		16.2934	11.387	21.1997		520	10.5622	8.34044	12.784		11.1588	7.28775	15.0298			770	13.6015	11.1017	16.1013		15.7892	9.79129	21.7872		520	6.861	4.762	8.95999		7.3797	4.56985	10.1896
	771	21.2296	16.7522	25.707		16.1588	11.2626	21.055		521	10.6584	8.43582	12.8809		11.226	7.32563	15.1263			771	13.4996	11.0197	15.9795		15.7733	9.76947	21.7772		521	6.78601	4.70984	8.86218		7.26611	4.49075	10.0415
	772	21.1708	16.7529	25.5886		16.0194	11.1336	20.9052		522	10.7552	8.5291	12.9812		11.2936	7.36377	15.2234			772	13.4021	10.9405	15.8636		15.7695	9.75458	21.7843		522	6.71259	4.65808	8.7671		7.16155	4.42054	9.90255
	773	21.1038	16.7493	25.4584		15.8766	11.0014	20.7519		523	10.8517	8.61929	13.0841		11.3611	7.40176	15.3204			773	13.3092	10.8644	15.754		15.7781	9.74697	21.8091		523	6.64128	4.60723	8.67534		7.06677	4.35968	9.77386
	774	21.0294	16.7411	25.3176		15.732	10.8673	20.5967		524	10.9471	8.70542	13.1887		11.4279	7.43921	15.4166			774	13.2212	10.7915	15.6509		15.7995	9.74692	21.852		524	6.57264	4.55783	8.58746		6.98242	4.30849	9.65634
	775	20.948	16.7281	25.1679		15.5869	10.7328	20.441		525	11.0404	8.78657	13.2942		11.4934	7.47572	15.5111			775	13.1382	10.7219	15.5545		15.8339	9.75465	21.9131		525	6.50721	4.51044	8.50398		6.90902	4.26723	9.55082
	776	20.8604	16.71	25.0108		15.443	10.5994	20.2866		526	11.1306	8.86188	13.3994		11.5571	7.51089	15.6033			776	13.0605	10.6558	15.4651		15.8815	9.77029	21.9927		526	6.44552	4.46563	8.42541		6.847	4.23605	9.45794
	777	20.7674	16.6864	24.8485		15.3017	10.4683	20.1351		527	11.2169	8.93057	13.5033		11.6184	7.54433	15.6924			777	12.9879	10.5933	15.3826		15.9424	9.7939	22.0908		527	6.38811	4.424	8.35221		6.79662	4.21503	9.37822
	778	20.6699	16.6571	24.6826		15.1644	10.3409	19.988		528	11.2983	8.99193	13.6047		11.6767	7.57569	15.7777			778	12.9206	10.5342	15.3071		16.0164	9.82549	22.2073		528	6.33545	4.38612	8.28479		6.75806	4.20414	9.31198
	779	20.5687	16.622	24.5153		15.0325	10.2184	19.8466		529	11.3739	9.04537	13.7024		11.7315	7.60461	15.8584			779	12.8585	10.4787	15.2383		16.1036	9.86499	22.3421		529	6.28803	4.35256	8.2235		6.73134	4.20329	9.25939
	780	20.4648	16.581	24.3486		14.9071	10.1018	19.7124		530	11.4428	9.09038	13.7953		11.7824	7.63078	15.934			780	12.8014	10.4266	15.1762		16.2036	9.91228	22.4948		530	6.24624	4.32385	8.16864		6.71636	4.21227	9.22045
	781	20.3591	16.534	24.1842		14.7893	9.99226	19.5864		531	11.5043	9.12658	13.8821		11.8289	7.65392	16.0038			781	12.7491	10.3779	15.1203		16.3161	9.96722	22.665		531	6.21047	4.30048	8.12045		6.71291	4.23082	9.19501
	782	20.2527	16.4815	24.0239		14.6801	9.89063	19.4697		532	11.5577	9.15368	13.9617		11.8706	7.67378	16.0673			782	12.7015	10.3326	15.0704		16.4408	10.0296	22.852		532	6.181	4.2829	8.0791		6.72065	4.25858	9.18273
	783	20.1465	16.4236	23.8694		14.5803	9.7977	19.3629		533	11.6023	9.17151	14.033		11.9071	7.69015	16.1241			783	12.6582	10.2905	15.0259		16.5771	10.0991	23.0551		533	6.15807	4.27146	8.04468		6.73914	4.29514	9.18315
	784	20.0415	16.3609	23.7221		14.4905	9.71417	19.2669		534	11.6375	9.18001	14.0951		11.9382	7.70288	16.1736			784	12.6189	10.2514	14.9864		16.7245	10.1755	23.2735		534	6.14182	4.26643	8.01722		6.76783	4.34	9.19566
	785	19.9386	16.2942	23.583		14.4112	9.64061	19.1819		535	11.6631	9.17921	14.147		11.9637	7.71186	16.2155			785	12.5833	10.2152	14.9514		16.8823	10.2585	23.5061		535	6.13233	4.26799	7.99667		6.80606	4.3926	9.21952
	786	19.8388	16.2244	23.4531		14.3428	9.57748	19.1082		536	11.6787	9.16927	14.1881		11.9834	7.71704	16.2497			786	12.551	10.1818	14.9202		17.0498	10.3476	23.7519		536	6.12957	4.27623	7.9829		6.85311	4.45234	9.25389
	787	19.7429	16.1526	23.3332		14.2854	9.52513	19.0457		537	11.6841	9.15044	14.2177		11.9971	7.71839	16.2759			787	12.5216	10.1511	14.8922		17.226	10.4425	24.0095		537	6.1334	4.29109	7.97572		6.90819	4.51855	9.29782
	788	19.6517	16.0798	23.2235		14.2391	9.48378	18.9945		538	11.6793	9.12304	14.2355		12.005	7.71599	16.294			788	12.4949	10.1228	14.867		17.4101	10.5426	24.2776		538	6.14362	4.31241	7.97484		6.97042	4.59053	9.3503
	789	19.566	16.0074	23.1245		14.2038	9.45356	18.954		539	11.6644	9.08751	14.2413		12.0069	7.70991	16.304			789	12.4704	10.0969	14.8438		17.6011	10.6475	24.5548		539	6.15991	4.33991	7.97991		7.0389	4.66756	9.41024
	790	19.4864	15.9367	23.036		14.1792	9.43448	18.924		540	11.6396	9.04435	14.2349		12.0031	7.70031	16.3059			790	12.4478	10.0732	14.8223		17.798	10.7566	24.8393		540	6.18186	4.37319	7.99052		7.1127	4.74888	9.47652
	791	19.4136	15.8691	22.9581		14.1651	9.42643	18.9037		541	11.6053	8.99415	14.2165		11.9937	7.6874	16.3			791	12.4268	10.0517	14.8019		17.9994	10.8694	25.1295		541	6.20895	4.41172	8.00618		7.19086	4.83371	9.548
	792	19.3481	15.8058	22.8903		14.1609	9.42919	18.8926		542	11.562	8.93755	14.1865		11.9789	7.67141	16.2864			792	12.4072	10.0322	14.7822		18.2043	10.985	25.4236		542	6.24061	4.45488	8.02634		7.27241	4.9213	9.62353
	793	19.2902	15.7481	22.8324		14.1661	9.44245	18.8897		543	11.5103	8.87527	14.1453		11.959	7.65263	16.2653			793	12.3888	10.0147	14.7629		18.4112	11.1028	25.7196		543	6.27616	4.50195	8.05038		7.35642	5.01088	9.70197
	794	19.2405	15.6971	22.7839		14.18	9.46577	18.8943		544	11.4508	8.80805	14.0936		11.9343	7.63138	16.2372			794	12.3714	9.99908	14.7437		18.6189	11.2221	26.0157		544	6.31489	4.55213	8.07764		7.44197	5.1017	9.78224
	795	19.199	15.6538	22.7442		14.2021	9.4986	18.9055		545	11.3845	8.7367	14.0322		11.9052	7.608	16.2023			795	12.3549	9.98538	14.7245		18.8259	11.3421	26.3097		545	6.35599	4.60456	8.10743		7.52817	5.19305	9.86329
	796	19.166	15.6192	22.7128		14.2313	9.54029	18.9224		546	11.3121	8.66204	13.9621		11.8721	7.58287	16.1613			796	12.3394	9.97355	14.7052		19.0308	11.4619	26.5996		546	6.39865	4.65832	8.13898		7.6142	5.28425	9.94415
	797	19.1415	15.5939	22.6892		14.267	9.59011	18.9439		547	11.2346	8.58492	13.8842		11.8354	7.55636	16.1145			797	12.3247	9.96357	14.6859		19.2319	11.5806	26.8832		547	6.44201	4.71249	8.17153		7.69929	5.37464	10.0239
	798	19.1255	15.5784	22.6726		14.3082	9.6472	18.9692		548	11.1529	8.50621	13.7997		11.7957	7.52885	16.0626			798	12.311	9.95543	14.6666		19.4278	11.6974	27.1582		548	6.48519	4.76613	8.20426		7.78275	5.46364	10.1019
	799	19.1178	15.5731	22.6625		14.354	9.71062	18.9974		549	11.0682	8.42675	13.7097		11.7534	7.50074	16.006			799	12.2984	9.94912	14.6478		19.6169	11.8112	27.4226		549	6.52735	4.81833	8.23636		7.86398	5.5507	10.1773
	800	19.1182	15.5782	22.6582		14.4035	9.77936	19.0276		550	10.9814	8.34741	13.6154		11.7089	7.47238	15.9454			800	12.2871	9.94464	14.6296		19.7976	11.9213	27.674		550	6.56763	4.86823	8.26703		7.94246	5.63533	10.2496
	801	19.1264	15.5936	22.6592		14.4557	9.85234	19.059		551	10.8936	8.26901	13.5181		11.6628	7.44412	15.8814			801	12.2772	9.94197	14.6125		19.9684	12.0266	27.9103		551	6.60522	4.91501	8.29544		8.01777	5.7171	10.3184
	802	19.142	15.6192	22.6647		14.5095	9.92841	19.0906		552	10.8057	8.19236	13.419		11.6154	7.41628	15.8146			802	12.269	9.94107	14.5969		20.1278	12.1261	28.1295		552	6.63937	4.95794	8.32081		8.08957	5.79564	10.3835
	803	19.1644	15.6546	22.6742		14.5641	10.0064	19.1218		553	10.7187	8.11821	13.3191		11.5674	7.38913	15.7457			803	12.2627	9.94191	14.5835		20.2744	12.2192	28.3296		553	6.66939	4.99639	8.34238		8.15764	5.87062	10.4447
	804	19.1931	15.6992	22.687		14.6185	10.0851	19.1519		554	10.6335	8.04727	13.2196		11.5191	7.36291	15.6752			804	12.2586	9.94444	14.5727		20.4066	12.3047	28.5086		554	6.69465	5.02984	8.35946		8.22184	5.94179	10.5019
	805	19.2275	15.7523	22.7026		14.6716	10.1632	19.18		555	10.5509	7.98018	13.1215		11.4708	7.3378	15.6039			805	12.2568	9.9486	14.565		20.5234	12.3819	28.6649		555	6.71462	5.05786	8.37139		8.28212	6.00892	10.5553
	806	19.2668	15.8132	22.7203		14.7227	10.2397	19.2057		556	10.4716	7.91754	13.0257		11.4231	7.31393	15.5322			806	12.2577	9.95432	14.5611		20.6235	12.4501	28.7968		556	6.72888	5.08017	8.37759		8.33852	6.07185	10.6052
	807	19.3102	15.8808	22.7397		14.7709	10.3134	19.2283		557	10.3964	7.85983	12.933		11.3761	7.29135	15.4608			807	12.2614	9.96154	14.5613		20.7058	12.5085	28.9032		557	6.73708	5.0966	8.37757		8.39114	6.13044	10.6518
	808	19.3571	15.954	22.7601		14.8152	10.3831	19.2473		558	10.3258	7.8075	12.844		11.3301	7.27009	15.3901			808	12.2682	9.97018	14.5661		20.7696	12.5564	28.9828		558	6.73902	5.1071	8.37094		8.44017	6.1846	10.6957
	809	19.4064	16.0316	22.7811		14.855	10.448	19.262		559	10.2601	7.76086	12.7594		11.2854	7.25009	15.3208			809	12.278	9.98018	14.5759		20.8141	12.5934	29.0348		559	6.73456	5.11174	8.35739		8.48584	6.23428	10.7374
	810	19.4573	16.1123	22.8022		14.8896	10.507	19.2722		560	10.1998	7.72017	12.6794		11.2422	7.23123	15.2532			810	12.2911	9.99149	14.5908		20.8389	12.619	29.0587		560	6.72373	5.1107	8.33677		8.52842	6.27941	10.7774
	811	19.5089	16.1948	22.8229		14.9184	10.5596	19.2772		561	10.1451	7.68558	12.6046		11.2005	7.21334	15.1877			811	12.3075	10.0041	14.6109		20.8436	12.633	29.0542		561	6.70663	5.10427	8.30899		8.56821	6.32	10.8164
	812	19.5603	16.2776	22.8429		14.9408	10.6049	19.2767		562	10.096	7.65715	12.5349		11.1604	7.1962	15.1247			812	12.327	10.0179	14.6362		20.8282	12.635	29.0214		562	6.68346	5.09282	8.27411		8.60553	6.35604	10.855
	813	19.6105	16.3593	22.8617		14.9566	10.6426	19.2705		563	10.0527	7.63484	12.4705		11.122	7.17955	15.0645			813	12.3497	10.0329	14.6666		20.7928	12.625	28.9606		563	6.65456	5.07679	8.23233		8.6407	6.38756	10.8938
	814	19.6587	16.4385	22.8789		14.9653	10.6724	19.2582		564	10.015	7.61854	12.4114		11.0852	7.16308	15.0073			814	12.3754	10.049	14.7018		20.7378	12.6031	28.8724		564	6.62032	5.05672	8.18393		8.67404	6.41458	10.9335
	815	19.704	16.5137	22.8943		14.9669	10.6941	19.2398		565	9.98275	7.60805	12.3574		11.0499	7.14646	14.9533			815	12.4039	10.0663	14.7414		20.6637	12.5695	28.7579		565	6.58124	5.03315	8.12934		8.70584	6.43718	10.9745
	816	19.7455	16.5835	22.9075		14.9614	10.7076	19.2151		566	9.95574	7.60308	12.3084		11.016	7.12934	14.9027			816	12.4348	10.0846	14.785		20.5714	12.5245	28.6183		566	6.53788	5.00668	8.06908		8.73636	6.45542	11.0173
	817	19.7824	16.6465	22.9183		14.9487	10.7133	19.1842		567	9.93365	7.6033	12.264		10.9835	7.11138	14.8555			817	12.4679	10.1039	14.8319		20.4618	12.4685	28.4551		567	6.49086	4.97794	8.00379		8.76581	6.46942	11.0622
	818	19.814	16.7016	22.9263		14.9293	10.7114	19.1472		568	9.91613	7.60832	12.2239		10.952	7.09222	14.8119			818	12.5029	10.1241	14.8817		20.3362	12.4022	28.2701		568	6.44085	4.94754	7.93417		8.79438	6.47929	11.1095
	819	19.8395	16.7476	22.9314		14.9034	10.7024	19.1045		569	9.90278	7.61768	12.1879		10.9216	7.07154	14.7717			819	12.5393	10.145	14.9336		20.1958	12.3263	28.0652		569	6.38856	4.91609	7.86102		8.82218	6.4852	11.1592
	820	19.8584	16.7834	22.9334		14.8716	10.6868	19.0565		570	9.89321	7.63091	12.1555		10.8921	7.04905	14.7351			820	12.5767	10.1664	14.987		20.0422	12.2416	27.8428		570	6.3347	4.88418	7.78523		8.84927	6.48731	11.2112
	821	19.87	16.8082	22.9319		14.8346	10.6654	19.0037		571	9.88696	7.64754	12.1264		10.8632	7.02448	14.7019			821	12.6147	10.1882	15.0413		19.877	12.149	27.605		571	6.28002	4.85235	7.70769		8.87569	6.48583	11.2656
	822	19.874	16.8212	22.9268		14.793	10.639	18.9469		572	9.88365	7.66704	12.1002		10.8348	6.99763	14.6721			822	12.6529	10.2099	15.0958		19.702	12.0495	27.3544		572	6.22524	4.82112	7.62936		8.90139	6.481	11.3218
	823	19.8699	16.8219	22.9178		14.7477	10.6085	18.8869		573	9.88285	7.68896	12.0767		10.807	6.96836	14.6456			823	12.6908	10.2314	15.1501		19.5188	11.9441	27.0935		573	6.17107	4.79093	7.5512		8.92628	6.47306	11.3795
	824	19.8573	16.8099	22.9047		14.6997	10.5748	18.8246		574	9.88421	7.71282	12.0556		10.7795	6.93658	14.6224			824	12.7279	10.2523	15.2036		19.3294	11.8341	26.8248		574	6.11819	4.76218	7.4742		8.95024	6.46226	11.4382
	825	19.8362	16.7851	22.8873		14.65	10.539	18.761		575	9.88739	7.73819	12.0366		10.7524	6.90229	14.6024			825	12.764	10.2722	15.2559		19.1356	11.7205	26.5508		575	6.06725	4.73519	7.3993		8.97311	6.44891	11.4973
	826	19.8063	16.7474	22.8652		14.5996	10.5021	18.6972		576	9.89212	7.76469	12.0195		10.7256	6.86555	14.5857			826	12.7987	10.2908	15.3066		18.9392	11.6045	26.274		576	6.01882	4.71022	7.32743		8.9947	6.43327	11.5561
	827	19.7676	16.6971	22.8382		14.5497	10.4651	18.6344		577	9.89816	7.792	12.0043		10.6994	6.8265	14.5723			827	12.8316	10.3077	15.3555		18.742	11.4872	25.9969		577	5.97346	4.68746	7.25945		9.01482	6.41566	11.614
	828	19.7202	16.6345	22.8059		14.5014	10.4292	18.5736		578	9.90535	7.81984	11.9908		10.6738	6.78536	14.5621			828	12.8625	10.3227	15.4023		18.5457	11.3697	25.7216		578	5.93162	4.66707	7.19616		9.03327	6.39638	11.6702
	829	19.6641	16.5601	22.7681		14.4556	10.3952	18.516		579	9.91358	7.84802	11.9791		10.6489	6.74243	14.5554			829	12.8911	10.3354	15.4469		18.3518	11.2532	25.4504		579	5.8937	4.64912	7.13827		9.04986	6.37575	11.724
	830	19.5996	16.4748	22.7245		14.4135	10.3642	18.4627		580	9.9228	7.87638	11.9692		10.6252	6.69804	14.5523			830	12.9174	10.3455	15.4893		18.1619	11.1387	25.1851		580	5.86002	4.63366	7.08638		9.06444	6.35408	11.7748
	831	19.5269	16.3792	22.6746		14.3758	10.3371	18.4146		581	9.93301	7.90485	11.9612		10.6028	6.65264	14.553			831	12.9412	10.353	15.5294		17.9772	11.027	24.9274		581	5.83083	4.62068	7.04098		9.07686	6.33171	11.822
	832	19.4464	16.2745	22.6182		14.3436	10.3147	18.3726		582	9.94429	7.93342	11.9551		10.5822	6.60668	14.5577			832	12.9625	10.3576	15.5674		17.7989	10.919	24.6788		582	5.80631	4.61017	7.00244		9.08705	6.30898	11.8651
	833	19.3583	16.1616	22.555		14.3175	10.2976	18.3374		583	9.95671	7.96211	11.9513		10.5637	6.56068	14.5668			833	12.9813	10.3592	15.6034		17.628	10.8155	24.4406		583	5.78654	4.60209	6.97099		9.09497	6.28622	11.9037
	834	19.2632	16.0418	22.4846		14.298	10.2864	18.3097		584	9.97044	7.99098	11.9499		10.5478	6.51521	14.5805			834	12.9977	10.3578	15.6375		17.4654	10.7171	24.2137		584	5.77155	4.59638	6.94671		9.10064	6.26381	11.9375
	835	19.1616	15.9163	22.4069		14.2856	10.2815	18.2897		585	9.98561	8.02014	11.9511		10.535	6.47084	14.5992			835	13.0117	10.3535	15.6699		17.3117	10.6244	23.9989		585	5.76128	4.59298	6.92958		9.10417	6.24213	11.9662
	836	19.0538	15.7861	22.3215		14.2805	10.2832	18.2777		586	10.0024	8.0497	11.9551		10.5258	6.42816	14.6234			836	13.0236	10.3463	15.7009		17.1673	10.5378	23.7968		586	5.75561	4.59182	6.91941		9.10571	6.22155	11.9899
	837	18.9405	15.6527	22.2284		14.2826	10.2916	18.2736		587	10.021	8.07976	11.9622		10.5205	6.38776	14.6532			837	13.0336	10.3363	15.7308		17.0325	10.4576	23.6075		587	5.75437	4.59282	6.91592		9.10549	6.2025	12.0085
	838	18.8222	15.5171	22.1274		14.2919	10.3066	18.2773		588	10.0415	8.11044	11.9726		10.5197	6.35022	14.6892			838	13.0417	10.3237	15.7598		16.9075	10.3839	23.4311		588	5.75733	4.59592	6.91875		9.10383	6.18539	12.0223
	839	18.6995	15.3806	22.0184		14.308	10.328	18.2881		589	10.0641	8.14182	11.9865		10.5239	6.31609	14.7316			839	13.0483	10.3085	15.7882		16.7923	10.317	23.2675		589	5.76421	4.60102	6.92741		9.10107	6.17065	12.0315
	840	18.5729	15.2441	21.9017		14.3304	10.3553	18.3056		590	10.089	8.17395	12.004		10.5333	6.28587	14.7807			840	13.0536	10.2909	15.8163		16.6865	10.2567	23.1164		590	5.77469	4.60801	6.94138		9.09764	6.15872	12.0366
	841	18.4429	15.1087	21.7771		14.3584	10.3881	18.3287		591	10.116	8.20684	12.0251		10.5484	6.26002	14.8367			841	13.0577	10.271	15.8444		16.59	10.2029	22.9771		591	5.78842	4.61677	6.96008		9.09401	6.15004	12.038
	842	18.3102	14.9754	21.6451		14.391	10.4256	18.3565		592	10.1453	8.24046	12.0501		10.5693	6.23892	14.8997			842	13.0609	10.249	15.8727		16.5024	10.1555	22.8492		592	5.80504	4.62715	6.98292		9.09067	6.14505	12.0363
	843	18.1753	14.8447	21.5059		14.4274	10.467	18.3878		593	10.1767	8.27473	12.0787		10.5962	6.22286	14.9696			843	13.0632	10.2249	15.9015		16.4231	10.1142	22.732		593	5.82415	4.63901	7.00929		9.08816	6.14415	12.0322
	844	18.0387	14.7176	21.3599		14.4664	10.5115	18.4213		594	10.2102	8.30953	12.1108		10.6293	6.21206	15.0465			844	13.0649	10.1988	15.931		16.3516	10.0785	22.6246		594	5.84536	4.65214	7.03858		9.08701	6.14775	12.0263
	845	17.901	14.5943	21.2076		14.5068	10.5581	18.4555		595	10.2455	8.34468	12.1463		10.6683	6.20662	15.1301			845	13.066	10.1708	15.9613		16.2873	10.0483	22.5264		595	5.86828	4.66635	7.07021		9.08775	6.15621	12.0193
	846	17.7625	14.4755	21.0495		14.5474	10.6057	18.4891		596	10.2824	8.37997	12.1848		10.7133	6.20654	15.22			846	13.0666	10.1408	15.9924		16.2297	10.0229	22.4364		596	5.89252	4.68142	7.10362		9.09089	6.16984	12.0119
	847	17.6239	14.3613	20.8864		14.5868	10.6532	18.5204		597	10.3205	8.41513	12.2258		10.7637	6.2117	15.3157			847	13.0667	10.1089	16.0245		16.178	10.0019	22.3541		597	5.91771	4.69713	7.13829		9.09689	6.18891	12.0049
	848	17.4854	14.2519	20.719		14.6239	10.6996	18.5482		598	10.3594	8.44989	12.2689		10.8193	6.22187	15.4167			848	13.0661	10.0749	16.0573		16.1317	9.98478	22.2786		598	5.94347	4.71323	7.17371		9.10616	6.2136	11.9987
	849	17.3477	14.1473	20.5481		14.6575	10.7439	18.5711		599	10.3987	8.48392	12.3136		10.8795	6.23671	15.5222			849	13.0649	10.0389	16.0908		16.0902	9.97111	22.2093		599	5.96948	4.7295	7.20946		9.11906	6.24404	11.9941
	850	17.211	14.0476	20.3744		14.6864	10.7851	18.5877		600	10.4379	8.51689	12.359		10.9435	6.25574	15.6312			850	13.0628	10.0009	16.1246		16.053	9.96035	22.1457		600	5.99541	4.74572	7.24511		9.13584	6.28024	11.9914
	851	17.0757	13.9525	20.199		14.7096	10.8223	18.5968		601	10.4765	8.54844	12.4046		11.0106	6.27842	15.7427			851	13.0596	9.96075	16.1585		16.0197	9.95201	22.0875		601	6.02098	4.76167	7.2803		9.15668	6.32215	11.9912
	852	16.9422	13.8618	20.0227		14.7262	10.8548	18.5977		602	10.5139	8.57823	12.4496		11.0798	6.30408	15.8555			852	13.0553	9.9185	16.1921		15.9899	9.94564	22.0342		602	6.04593	4.77716	7.3147		9.18165	6.36958	11.9937
	853	16.8108	13.7752	19.8464		14.7356	10.8817	18.5894		603	10.5495	8.60589	12.4932		11.1502	6.33199	15.9684			853	13.0494	9.87416	16.2247		15.9633	9.94082	21.9858		603	6.07001	4.79202	7.34801		9.21071	6.42225	11.9992
	854	16.6818	13.6925	19.6711		14.7371	10.9028	18.5714		604	10.5829	8.63108	12.5346		11.2206	6.36134	16.0799			854	13.0418	9.82779	16.2558		15.9396	9.93717	21.9421		604	6.09303	4.8061	7.37997		9.2437	6.47977	12.0076
	855	16.5554	13.6132	19.4976		14.7305	10.9175	18.5435		605	10.6134	8.65347	12.5732		11.29	6.39129	16.1887			855	13.0322	9.77947	16.2849		15.9188	9.93437	21.9032		605	6.11482	4.8193	7.41033		9.28036	6.54164	12.0191
	856	16.4319	13.5369	19.3268		14.7156	10.9258	18.5054		606	10.6405	8.67274	12.6083		11.357	6.42097	16.2931			856	13.0202	9.72933	16.3111		15.9007	9.93215	21.8692		606	6.13521	4.83152	7.43891		9.32032	6.60725	12.0334
	857	16.3114	13.4634	19.1595		14.6926	10.9276	18.4576		607	10.664	8.68861	12.6393		11.4206	6.44949	16.3917			857	13.0057	9.67752	16.3338		15.8854	9.93032	21.8404		607	6.15409	4.8427	7.46549		9.3631	6.6759	12.0503
	858	16.1943	13.3921	18.9964		14.6617	10.9231	18.4002		608	10.6832	8.70084	12.6656		11.4794	6.47599	16.4829			858	12.9883	9.62427	16.3523		15.8729	9.92875	21.817		608	6.17137	4.85283	7.48991		9.4081	6.7468	12.0694
	859	16.0805	13.3228	18.8382		14.6234	10.9126	18.3341		609	10.698	8.70922	12.6869		11.5324	6.49963	16.5652			859	12.9679	9.56981	16.3659		15.8634	9.92739	21.7994		609	6.18697	4.8619	7.51203		9.45467	6.81907	12.0903
	860	15.9703	13.2552	18.6855		14.5784	10.8967	18.2601		610	10.7082	8.7136	12.7028		11.5783	6.51963	16.637			860	12.9442	9.51442	16.3739		15.8571	9.92626	21.7878		610	6.20083	4.86995	7.53172		9.50207	6.89179	12.1123
	861	15.8638	13.1889	18.5388		14.5276	10.876	18.1792		611	10.7135	8.71386	12.7131		11.6162	6.5353	16.6971			861	12.917	9.45841	16.3757		15.8541	9.92544	21.7827		611	6.21294	4.87702	7.54886		9.54947	6.96399	12.135
	862	15.7611	13.1237	18.3985		14.4721	10.8515	18.0927		612	10.7139	8.70994	12.7178		11.6451	6.546	16.7442			862	12.8864	9.40208	16.3706		15.8547	9.9251	21.7843		612	6.22329	4.8832	7.56337		9.59604	7.03467	12.1574
	863	15.6622	13.0595	18.2649		14.413	10.8239	18.0021		613	10.7095	8.70187	12.717		11.6641	6.55124	16.777			863	12.8521	9.34578	16.3584		15.8592	9.92544	21.7929		613	6.23188	4.88858	7.57518		9.6409	7.10285	12.179
	864	15.5672	12.9962	18.1383		14.3516	10.7945	17.9087		614	10.7003	8.68969	12.7109		11.6726	6.55063	16.7946			864	12.8141	9.28983	16.3385		15.8677	9.92676	21.8086		614	6.23875	4.89326	7.58424		9.68318	7.16755	12.1988
	865	15.4762	12.9335	18.0189		14.2893	10.7643	17.8143		615	10.6866	8.67353	12.6997		11.6701	6.5439	16.7964			865	12.7726	9.23455	16.3107		15.8804	9.92935	21.8314		615	6.24395	4.89736	7.59054		9.72198	7.22783	12.2161
	866	15.3891	12.8715	17.9067		14.2274	10.7345	17.7203		616	10.6687	8.65358	12.6839		11.6563	6.53093	16.7816			866	12.7276	9.18025	16.2749		15.8975	9.93358	21.8614		616	6.24756	4.90103	7.59409		9.75649	7.28281	12.2302
	867	15.3059	12.8101	17.8018		14.1674	10.7065	17.6284		617	10.647	8.63007	12.6639		11.6309	6.51172	16.75			867	12.6791	9.12721	16.231		15.9191	9.93981	21.8983		617	6.24966	4.9044	7.59492		9.7859	7.3317	12.2401
	868	15.2268	12.7494	17.7042		14.1108	10.6813	17.5403		618	10.6218	8.60329	12.6403		11.5939	6.48645	16.7014			868	12.6274	9.07566	16.1792		15.9451	9.94843	21.9418		618	6.25036	4.90762	7.5931		9.80949	7.37377	12.2452
	869	15.1516	12.6894	17.6138		14.0589	10.6602	17.4575		619	10.5936	8.57358	12.6137		11.5458	6.4554	16.6362			869	12.5727	9.0258	16.1196		15.9756	9.9598	21.9914		619	6.24979	4.91083	7.58874		9.82661	7.40843	12.2448
	870	15.0804	12.6303	17.5305		14.0129	10.6444	17.3814		620	10.563	8.54132	12.5846		11.4868	6.419	16.5546			870	12.5152	8.97777	16.0526		16.0104	9.97428	22.0466		620	6.24809	4.91421	7.58198		9.83673	7.43516	12.2383
	871	15.0132	12.5721	17.4542		13.9741	10.6347	17.3135		621	10.5304	8.50693	12.5538		11.4176	6.37782	16.4574			871	12.4551	8.93165	15.9786		16.0494	9.99218	22.1066		621	6.24544	4.91791	7.57297		9.83939	7.45359	12.2252
	872	14.95	12.5151	17.3848		13.9436	10.6322	17.2551		622	10.4963	8.47085	12.5218		11.339	6.33254	16.3455			872	12.3928	8.88747	15.8981		16.0921	10.0138	22.1704		622	6.24201	4.92209	7.56194		9.83427	7.46344	12.2051
	873	14.8908	12.4595	17.3221		13.9223	10.6375	17.2071		623	10.4613	8.43352	12.4891		11.252	6.28394	16.22			873	12.3285	8.84517	15.8118		16.1383	10.0393	22.2372		623	6.23801	4.92692	7.54909		9.82119	7.46457	12.1778
	874	14.8357	12.4054	17.266		13.911	10.6513	17.1707		624	10.4259	8.3954	12.4563		11.1576	6.23292	16.0823			874	12.2624	8.80465	15.7202		16.1874	10.069	22.3058		624	6.23363	4.93258	7.53469		9.80007	7.45695	12.1432
	875	14.7848	12.3533	17.2163		13.9102	10.6737	17.1467		625	10.3904	8.35695	12.4239		11.0572	6.18042	15.9341			875	12.195	8.76576	15.6242		16.2389	10.1028	22.3751		625	6.22912	4.93922	7.51902		9.77097	7.44067	12.1013
	876	14.7381	12.3034	17.1728		13.9203	10.705	17.1357		626	10.3554	8.31857	12.3922		10.9522	6.12746	15.7769			876	12.1264	8.72826	15.5245		16.2922	10.1407	22.4437		626	6.22469	4.94701	7.50237		9.73409	7.41591	12.0523
	877	14.6957	12.2559	17.1354		13.9416	10.7449	17.1382		627	10.3211	8.28066	12.3615		10.8439	6.07511	15.6127			877	12.0569	8.69189	15.4219		16.3467	10.1828	22.5105		627	6.22057	4.95611	7.48504		9.68975	7.38296	11.9966
	878	14.6577	12.2114	17.1039		13.9739	10.7932	17.1546		628	10.2878	8.24357	12.332		10.734	6.02445	15.4435			878	11.9867	8.65636	15.3171		16.4015	10.2289	22.5741		628	6.21701	4.96667	7.46736		9.6384	7.3422	11.9346
	879	14.6242	12.1701	17.0784		14.0171	10.8492	17.1849		629	10.2557	8.20758	12.3039		10.6239	5.97657	15.2713			879	11.9161	8.62132	15.2109		16.456	10.2788	22.6331		629	6.21422	4.97881	7.44963		9.58058	7.2941	11.8671
	880	14.5955	12.1324	17.0585		14.0707	10.9122	17.2292		630	10.225	8.17292	12.2771		10.5153	5.93251	15.0981			880	11.8452	8.58644	15.1039		16.5093	10.3321	22.6864		630	6.21242	4.99266	7.43217		9.51697	7.2392	11.7947
	881	14.5716	12.0988	17.0444		14.134	10.981	17.2871		631	10.1958	8.13973	12.2518		10.4097	5.89331	14.926			881	11.7741	8.55136	14.9968		16.5606	10.3886	22.7326		631	6.21179	5.0083	7.41529		9.4483	7.1781	11.7185
	882	14.5527	12.0694	17.036		14.2064	11.0544	17.3583		632	10.1679	8.1081	12.2277		10.3085	5.85993	14.7571			882	11.703	8.51576	14.8902		16.6092	10.4477	22.7707		632	6.21251	5.02577	7.39926		9.3754	7.11147	11.6393
	883	14.539	12.0448	17.0333		14.2866	11.1312	17.442		633	10.1414	8.07803	12.2048		10.2133	5.83325	14.5934			883	11.6319	8.47932	14.7844		16.6542	10.509	22.7995		633	6.21472	5.04507	7.38436		9.29916	7.04002	11.5583
	884	14.5307	12.0251	17.0363		14.3736	11.2097	17.5375		634	10.1161	8.04946	12.1828		10.1254	5.81406	14.4367			884	11.5608	8.44176	14.6799		16.695	10.572	22.8181		634	6.2185	5.06617	7.37083		9.22051	6.9645	11.4765
	885	14.5278	12.0106	17.045		14.4661	11.2886	17.6435		635	10.0918	8.02226	12.1614		10.0459	5.80304	14.2888			885	11.4899	8.40284	14.577		16.7309	10.636	22.8257		635	6.22392	5.08894	7.3589		9.14041	6.88568	11.3951
	886	14.5306	12.0015	17.0597		14.5626	11.3662	17.7589		636	10.0683	7.99623	12.1404		9.97601	5.80074	14.1513			886	11.4191	8.36239	14.4757		16.7611	10.7006	22.8216		636	6.23099	5.11322	7.34876		9.05984	6.80437	11.3153
	887	14.539	11.9978	17.0803		14.6615	11.441	17.8821		637	10.0453	7.97114	12.1195		9.91661	5.80758	14.0256			887	11.3482	8.32024	14.3762		16.7852	10.765	22.8053		637	6.23966	5.13876	7.34056		8.97976	6.72134	11.2382
	888	14.5533	11.9996	17.1069		14.7614	11.5115	18.0113		638	10.0225	7.94672	12.0982		9.86849	5.82383	13.9131			888	11.2774	8.2763	14.2786		16.8025	10.8286	22.7765		638	6.24984	5.16523	7.33446		8.90113	6.63741	11.1649
	889	14.5733	12.0067	17.1398		14.8605	11.5764	18.1446		639	9.99951	7.92267	12.0763		9.83224	5.84962	13.8149			889	11.2066	8.23053	14.1826		16.8129	10.8907	22.735		639	6.26139	5.19225	7.33052		8.82485	6.55333	11.0964
	890	14.599	12.019	17.1789		14.9572	11.6343	18.2801		640	9.9761	7.89871	12.0535		9.80831	5.88493	13.7317			890	11.1356	8.18291	14.0882		16.8158	10.9507	22.6808		640	6.27408	5.21934	7.32882		8.75178	6.46984	11.0337
	891	14.6303	12.0362	17.2244		15.0498	11.6841	18.4154		641	9.95192	7.87454	12.0293		9.79693	5.92959	13.6643			891	11.0644	8.13346	13.9953		16.8111	11.0081	22.6141		641	6.28767	5.24599	7.32935		8.68271	6.38764	10.9778
	892	14.667	12.0579	17.2762		15.1367	11.7248	18.5485		642	9.92667	7.84988	12.0035		9.79818	5.98329	13.6131			892	10.993	8.08226	13.9037		16.7986	11.062	22.5352		642	6.30186	5.27164	7.33207		8.61837	6.30736	10.9294
	893	14.7089	12.0835	17.3343		15.2164	11.7556	18.6771		643	9.90006	7.82449	11.9756		9.81198	6.04561	13.5784			893	10.9213	8.02935	13.8133		16.7783	11.112	22.4445		643	6.31628	5.29568	7.33687		8.55938	6.22958	10.8892
	894	14.7556	12.1126	17.3986		15.2874	11.7759	18.7989		644	9.87186	7.79817	11.9456		9.83806	6.11597	13.5602			894	10.8493	7.97485	13.7238		16.7502	11.1576	22.3428		644	6.33055	5.31752	7.34357		8.50628	6.15478	10.8578
	895	14.8066	12.1444	17.4688		15.3484	11.7851	18.9118		645	9.84187	7.77078	11.913		9.87602	6.19371	13.5583			895	10.777	7.91886	13.6352		16.7144	11.1982	22.2306		645	6.34424	5.33658	7.35191		8.45951	6.08339	10.8356
	896	14.8614	12.1783	17.5446		15.3984	11.7828	19.0139		646	9.80992	7.7422	11.8776		9.9253	6.27811	13.5725			896	10.7045	7.86149	13.5475		16.6712	11.2333	22.109		646	6.35693	5.35232	7.36154		8.41938	6.01573	10.823
	897	14.9194	12.2134	17.6255		15.4362	11.769	19.1033		647	9.7759	7.71241	11.8394		9.98525	6.36833	13.6022			897	10.6318	7.80286	13.4607		16.6208	11.2627	21.9788		647	6.36816	5.36427	7.37205		8.38611	5.95206	10.8202
	898	14.9799	12.2488	17.7109		15.461	11.7436	19.1785		648	9.73977	7.6814	11.7981		10.0551	6.46352	13.6467			898	10.5589	7.74312	13.3747		16.5635	11.286	21.841		648	6.37748	5.37204	7.38292		8.35982	5.89254	10.8271
	899	15.0419	12.2838	17.8		15.4723	11.7066	19.238		649	9.70152	7.64924	11.7538		10.1339	6.56279	13.7051			899	10.4862	7.68242	13.2899		16.4997	11.3029	21.6966		649	6.38446	5.37534	7.39358		8.34049	5.83725	10.8437
	900	15.1047	12.3174	17.892		15.4697	11.6583	19.2811		650	9.66121	7.61605	11.7064		10.2209	6.66525	13.7765			900	10.4136	7.62092	13.2063		16.43	11.3133	21.5467		650	6.38868	5.37397	7.40339		8.32802	5.7862	10.8698
	901	15.1673	12.3489	17.9857		15.4529	11.599	19.3069		651	9.61896	7.58197	11.6559		10.3149	6.77	13.8598			901	10.3416	7.55882	13.1244		16.3547	11.3171	21.3924		651	6.38978	5.36785	7.41171		8.3222	5.73936	10.905
	902	15.2286	12.3772	18.08		15.4221	11.5293	19.315		652	9.57493	7.54722	11.6026		10.415	6.87618	13.9538			902	10.2703	7.49634	13.0443		16.2745	11.3143	21.2346		652	6.38742	5.35699	7.41786		8.32272	5.6966	10.9488
	903	15.2876	12.4018	18.1734		15.3776	11.4496	19.3056		653	9.52935	7.51201	11.5467		10.5201	6.98297	14.0573			903	10.2002	7.43375	12.9666		16.1897	11.3049	21.0745		653	6.38134	5.34149	7.4212		8.32918	5.65777	11.0006
	904	15.3432	12.4217	18.2646		15.3198	11.3607	19.2788		654	9.48248	7.47659	11.4884		10.6292	7.08962	14.1687			904	10.1315	7.37133	12.8917		16.1011	11.2891	20.9131		654	6.37134	5.32153	7.42115		8.34111	5.62266	11.0596
	905	15.3941	12.4363	18.352		15.2493	11.2633	19.2354		655	9.43462	7.44121	11.428		10.7412	7.1954	14.2869			905	10.0647	7.30943	12.82		16.0091	11.267	20.7511		655	6.35729	5.29736	7.41723		8.35796	5.59106	11.1249
	906	15.4395	12.445	18.4339		15.1673	11.1582	19.1763		656	9.38613	7.40616	11.3661		10.8551	7.29969	14.4104			906	10.0003	7.24844	12.7522		15.9143	11.239	20.5897		656	6.33915	5.26927	7.40903		8.37912	5.56269	11.1956
	907	15.478	12.4473	18.5087		15.0746	11.0464	19.1028		657	9.33738	7.3717	11.3031		10.9699	7.40192	14.5378			907	9.93871	7.1888	12.6886		15.8174	11.2052	20.4295		657	6.31695	5.23759	7.39631		8.40394	5.53729	11.2706
	908	15.5087	12.4428	18.5746		14.9725	10.9287	19.0164		658	9.28878	7.33813	11.2394		11.0847	7.50162	14.6677			908	9.88045	7.13098	12.6299		15.7187	11.1661	20.2714		658	6.29082	5.20269	7.37895		8.43171	5.51458	11.3488
	909	15.5306	12.4311	18.6301		14.8625	10.8061	18.9188		659	9.24075	7.3057	11.1758		11.1986	7.59838	14.7987			909	9.82605	7.0755	12.5766		15.619	11.1219	20.1161		659	6.26098	5.16495	7.35701		8.46171	5.49426	11.4292
	910	15.5428	12.4121	18.6736		14.7459	10.6797	18.8121		660	9.19373	7.2747	11.1128		11.3107	7.69188	14.9296			910	9.77606	7.02292	12.5292		15.5187	11.0731	19.9643		660	6.22772	5.12474	7.33069		8.4932	5.47603	11.5104
	911	15.5445	12.3856	18.7035		14.6243	10.5504	18.6982		661	9.14815	7.24539	11.0509		11.4204	7.78185	15.059			911	9.73099	6.97381	12.4882		15.4183	11.02	19.8167		661	6.19142	5.08246	7.30037		8.52542	5.45961	11.5912
	912	15.5351	12.3517	18.7184		14.4994	10.4194	18.5793		662	9.10446	7.21801	10.9909		11.527	7.86812	15.1859			912	9.69138	6.92875	12.454		15.3184	10.9628	19.6739		662	6.15253	5.0385	7.26655		8.55762	5.44471	11.6705
	913	15.5139	12.3107	18.7172		14.3727	10.2877	18.4577		663	9.0631	7.19283	10.9334		11.6297	7.95055	15.3089			913	9.65772	6.88834	12.4271		15.2193	10.9021	19.5366		663	6.11156	4.99324	7.22989		8.58908	5.43107	11.7471
	914	15.4808	12.2627	18.6989		14.2459	10.1564	18.3354		664	9.02447	7.17009	10.8788		11.7281	8.0291	15.4272			914	9.63049	6.85315	12.4078		15.1216	10.838	19.4052		664	6.06911	4.94705	7.19116		8.61909	5.41841	11.8198
	915	15.4354	12.2082	18.6626		14.1206	10.0264	18.2147		665	8.98898	7.15001	10.8279		11.8217	8.10375	15.5397			915	9.61011	6.82371	12.3965		15.0255	10.7708	19.2802		665	6.02577	4.90032	7.15123		8.64696	5.40648	11.8874
	916	15.3778	12.1477	18.6078		13.9983	9.89908	18.0974		666	8.95701	7.13282	10.7812		11.9101	8.17453	15.6456			916	9.59695	6.80052	12.3934		14.9316	10.701	19.1623		666	5.98222	4.85342	7.11101		8.67206	5.39507	11.949
	917	15.3081	12.0819	18.5342		13.8805	9.77535	17.9856		667	8.92891	7.11872	10.7391		11.9928	8.24151	15.7441			917	9.59134	6.78402	12.3987		14.8402	10.6286	19.0518		667	5.93911	4.80675	7.07147		8.6938	5.38395	12.0036
	918	15.2267	12.0115	18.4419		13.7685	9.65633	17.8806		668	8.90499	7.10788	10.7021		12.0697	8.30479	15.8346			918	9.5935	6.77457	12.4124		14.7516	10.5541	18.9492		668	5.89714	4.7607	7.03357		8.71165	5.37295	12.0503
	919	15.1341	11.9373	18.331		13.6636	9.54311	17.7841		669	8.88554	7.10047	10.6706		12.1405	8.36449	15.9164			919	9.60358	6.77243	12.4347		14.6662	10.4775	18.8548		669	5.85697	4.7157	6.99824		8.72513	5.3619	12.0884
	920	15.0312	11.8602	18.2021		13.5669	9.43675	17.6971		670	8.87078	7.09661	10.645		12.2049	8.42074	15.9891			920	9.62166	6.77778	12.4655		14.5841	10.3993	18.7689		670	5.81928	4.6722	6.96637		8.73384	5.35066	12.117
	921	14.9186	11.7812	18.0561		13.4793	9.33825	17.6204		671	8.86093	7.09637	10.6255		12.263	8.4737	16.0523			921	9.64769	6.79068	12.5047		14.5056	10.3196	18.6917		671	5.7847	4.63065	6.93874		8.73744	5.33913	12.1358
	922	14.7976	11.7012	17.894		13.4017	9.24863	17.5548		672	8.85614	7.09978	10.6125		12.3146	8.52351	16.1057			922	9.68155	6.81109	12.552		14.4311	10.2388	18.6234		672	5.7538	4.59155	6.91604		8.73566	5.3272	12.1441
	923	14.6693	11.6212	17.7174		13.3346	9.16877	17.5003		673	8.85653	7.10682	10.6062		12.3597	8.57034	16.1491			923	9.72299	6.83883	12.6071		14.3606	10.1571	18.564		673	5.72713	4.5554	6.89885		8.7283	5.31482	12.1418
	924	14.5349	11.5421	17.5277		13.2784	9.09953	17.4573		674	8.86217	7.11739	10.607		12.3984	8.61434	16.1824			924	9.77166	6.87363	12.6697		14.2943	10.0749	18.5136		674	5.70517	4.52272	6.88761		8.71525	5.30195	12.1285
	925	14.3958	11.4649	17.3268		13.2335	9.04164	17.4253		675	8.8731	7.13135	10.6148		12.4306	8.65565	16.2056			925	9.82713	6.91506	12.7392		14.2323	9.9926	18.4721		675	5.68832	4.49401	6.88263		8.69645	5.28858	12.1043
	926	14.2535	11.3903	17.1167		13.1999	8.99571	17.404		676	8.88929	7.14848	10.6301		12.4565	8.69441	16.2187			926	9.88882	6.96263	12.815		14.1749	9.91049	18.4392		676	5.67693	4.46974	6.88413		8.67194	5.2747	12.0692
	927	14.1095	11.3192	16.8997		13.1775	8.96222	17.3928		677	8.9107	7.1685	10.6529		12.4763	8.73074	16.2219			927	9.95609	7.0157	12.8965		14.1219	9.82901	18.4149		677	5.67126	4.45035	6.89217		8.64179	5.26035	12.0232
	928	13.9651	11.2523	16.678		13.1662	8.9415	17.3909		678	8.93724	7.19109	10.6834		12.4902	8.76477	16.2156			928	10.0282	7.07357	12.9828		14.0736	9.74857	18.3987		678	5.67148	4.43622	6.90674		8.60616	5.24554	11.9668
	929	13.8219	11.19	16.4539		13.1655	8.93372	17.3973		679	8.96878	7.21587	10.7217		12.4982	8.79658	16.1999			929	10.1043	7.13542	13.0731		14.03	9.66959	18.3904		679	5.67769	4.42767	6.92771		8.56526	5.23032	11.9002
	930	13.6813	11.1328	16.2299		13.175	8.93888	17.4112		680	9.00515	7.24246	10.7678		12.5008	8.82625	16.1754			930	10.1835	7.2004	13.1665		13.991	9.5925	18.3895		680	5.68991	4.42492	6.9549		8.51935	5.21471	11.824
	931	13.5447	11.081	16.0083		13.1941	8.95682	17.4313		681	9.04616	7.27044	10.8219		12.4982	8.85384	16.1425			931	10.2648	7.26759	13.2619		13.9566	9.51775	18.3955		681	5.70808	4.42812	6.98804		8.46875	5.19876	11.7387
	932	13.4132	11.0347	15.7916		13.2219	8.9872	17.4567		682	9.09156	7.29941	10.8837		12.4906	8.87938	16.1018			932	10.3472	7.33603	13.3583		13.9269	9.44574	18.408		682	5.73205	4.4373	7.02681		8.41379	5.18249	11.6451
	933	13.288	10.9939	15.5821		13.2579	9.02952	17.4862		683	9.14109	7.32899	10.9532		12.4784	8.90288	16.054			933	10.4296	7.40475	13.4545		13.9017	9.37691	18.4265		683	5.76163	4.45243	7.07084		8.35484	5.16589	11.5438
	934	13.17	10.9583	15.3817		13.301	9.08315	17.5189		684	9.19445	7.35883	11.0301		12.462	8.92433	15.9997			934	10.511	7.47277	13.5493		13.881	9.31167	18.4503		684	5.79654	4.47335	7.11972		8.29229	5.14896	11.4356
	935	13.0602	10.9279	15.1926		13.3505	9.14731	17.5536		685	9.25132	7.38863	11.114		12.4418	8.94369	15.9399			935	10.5903	7.53914	13.6415		13.8647	9.2504	18.479		685	5.83644	4.49985	7.17303		8.22655	5.13165	11.3214
	936	12.9593	10.9021	15.0164		13.4053	9.22108	17.5896		686	9.31132	7.41816	11.2045		12.418	8.96088	15.8752			936	10.6665	7.60293	13.73		13.8526	9.19348	18.5118		686	5.88097	4.53163	7.23031		8.15801	5.11389	11.2021
	937	12.8677	10.8805	14.8548		13.4647	9.30347	17.626		687	9.3741	7.44724	11.3009		12.3912	8.97583	15.8066			937	10.7384	7.66327	13.8135		13.8447	9.14127	18.5481		687	5.92969	4.5683	7.29109		8.08707	5.09557	11.0786
	938	12.7858	10.8628	14.7087		13.5278	9.39339	17.6621		688	9.43922	7.47575	11.4027		12.3617	8.98843	15.735			938	10.8051	7.71935	13.8908		13.8407	9.0941	18.5874		688	5.98216	4.60943	7.35489		8.01411	5.07655	10.9517
	939	12.7138	10.8483	14.5793		13.5936	9.4897	17.6975		689	9.50627	7.50362	11.5089		12.3299	8.99855	15.6612			939	10.8656	7.77044	13.9608		13.8406	9.05227	18.6289		689	6.0379	4.65456	7.42124		7.93948	5.05666	10.8223
	940	12.6518	10.8366	14.467		13.6615	9.5912	17.7318		690	9.57478	7.53085	11.6187		12.2962	9.00608	15.5863			940	10.9191	7.81586	14.0224		13.844	9.01606	18.672		690	6.0964	4.70316	7.48965		7.8635	5.0357	10.6913
	941	12.5997	10.8274	14.372		13.7307	9.69671	17.7646		691	9.6443	7.55745	11.7311		12.2611	9.01091	15.5112			941	10.9649	7.85507	14.0747		13.8508	8.9857	18.7159		691	6.15718	4.75469	7.55967		7.78647	5.01344	10.5595
	942	12.5572	10.8202	14.2941		13.8006	9.80501	17.7961		692	9.71433	7.58349	11.8452		12.2248	9.01294	15.4367			942	11.0022	7.88761	14.1167		13.8607	8.9614	18.76		692	6.21973	4.80861	7.63085		7.70863	4.98962	10.4276
	943	12.5239	10.8149	14.233		13.8706	9.91494	17.8262		693	9.78436	7.60902	11.9597		12.1878	9.0121	15.3636			943	11.0304	7.91311	14.1478		13.8734	8.94331	18.8035		693	6.28356	4.86435	7.70277		7.6302	4.96398	10.2964
	944	12.4995	10.8112	14.1878		13.9404	10.0254	17.8554		694	9.8539	7.63413	12.0737		12.1505	9.00837	15.2927			944	11.0493	7.93132	14.1672		13.8886	8.93154	18.8457		694	6.3482	4.92136	7.77505		7.55133	4.93623	10.1664
	945	12.4833	10.809	14.1576		14.0095	10.1353	17.8838		695	9.92243	7.65891	12.1859		12.1132	9.00178	15.2246			945	11.0583	7.94209	14.1746		13.906	8.92613	18.8859		695	6.41321	4.97909	7.84732		7.47215	4.90612	10.0382
	946	12.4747	10.8082	14.1412		14.0779	10.2437	17.9122		696	9.98944	7.68341	12.2955		12.0762	8.9924	15.1601			946	11.0574	7.94537	14.1695		13.9252	8.92707	18.9233		696	6.47815	5.03703	7.91926		7.39274	4.87339	9.91209
	947	12.473	10.8087	14.1373		14.1454	10.3497	17.9411		697	10.0544	7.70769	12.4012		12.0399	8.98041	15.0994			947	11.0466	7.94122	14.1519		13.9457	8.93428	18.9572		697	6.54263	5.09469	7.99058		7.31314	4.83781	9.78848
	948	12.4775	10.8105	14.1446		14.2119	10.4526	17.9712		698	10.1169	7.73178	12.5021		12.0045	8.96602	15.043			948	11.0258	7.92979	14.1218		13.9672	8.94762	18.9868		698	6.60632	5.15158	8.06105		7.23336	4.79917	9.66756
	949	12.4874	10.8133	14.1616		14.2776	10.5519	18.0034		699	10.1764	7.7557	12.5972		11.9703	8.94954	14.9911			949	10.9954	7.9113	14.0794		13.9892	8.96683	19.0115		699	6.66888	5.20731	8.13045		7.15339	4.75732	9.54946
	950	12.502	10.8171	14.1869		14.3427	10.647	18.0385		700	10.2325	7.77945	12.6856		11.9376	8.93132	14.9438			950	10.9556	7.88608	14.0252		14.0111	8.99164	19.0306		700	6.73004	5.26148	8.19861		7.07318	4.71215	9.43422
	951	12.5204	10.8215	14.2194		14.4075	10.7377	18.0773		701	10.2848	7.80297	12.7667		11.9065	8.91179	14.9012			951	10.907	7.8545	13.9595		14.0325	9.02166	19.0433		701	6.78956	5.31376	8.26537		6.99269	4.66359	9.32178
	952	12.542	10.8264	14.2576		14.4722	10.8239	18.1205		702	10.333	7.82623	12.8397		11.8772	8.89138	14.8631			952	10.8501	7.81703	13.8832		14.0528	9.05642	19.0491		702	6.84725	5.36388	8.33061		6.91186	4.61167	9.21206
	953	12.5659	10.8314	14.3004		14.5373	10.9056	18.169		703	10.3766	7.84916	12.9041		11.85	8.87058	14.8295			953	10.7857	7.77416	13.7972		14.0713	9.09542	19.0473		703	6.90292	5.4116	8.39423		6.83066	4.55642	9.1049
	954	12.5914	10.8362	14.3466		14.6032	10.9831	18.2233		704	10.4155	7.87166	12.9594		11.825	8.84986	14.8002			954	10.7144	7.72646	13.7023		14.0877	9.13805	19.0373		704	6.95644	5.45676	8.45612		6.74903	4.49796	9.0001
	955	12.6179	10.8405	14.3953		14.6703	11.0566	18.2839		705	10.4495	7.89363	13.0054		11.8022	8.82967	14.7748			955	10.6371	7.67449	13.5997		14.1012	9.18369	19.0187		705	7.00771	5.49924	8.51619		6.66696	4.43645	8.89748
	956	12.6447	10.844	14.4455		14.739	11.1267	18.3514		706	10.4785	7.91497	13.042		11.7818	8.81045	14.7531			956	10.5548	7.61888	13.4906		14.1113	9.23163	18.9909		706	7.05664	5.53896	8.57431		6.58448	4.37211	8.79685
	957	12.6712	10.8463	14.4961		14.8099	11.194	18.4258		707	10.5023	7.93556	13.0691		11.7637	8.79257	14.7348			957	10.4683	7.56025	13.3763		14.1174	9.28115	18.9536		707	7.10316	5.57592	8.6304		6.50163	4.3052	8.69806
	958	12.6967	10.847	14.5463		14.8832	11.2589	18.5075		708	10.5211	7.95529	13.0869		11.748	8.77633	14.7196			958	10.3786	7.49921	13.258		14.119	9.33151	18.9065		708	7.14722	5.61012	8.68431		6.4185	4.23602	8.60098
	959	12.7206	10.8459	14.5954		14.9593	11.3223	18.5963		709	10.5349	7.97404	13.0957		11.7345	8.76195	14.707			959	10.2867	7.43639	13.137		14.1156	9.38195	18.8493		709	7.18877	5.64164	8.7359		6.33523	4.1649	8.50556
	960	12.7426	10.8426	14.6425		15.0384	11.3846	18.6921		710	10.5438	7.99172	13.0959		11.7232	8.74957	14.6968			960	10.1935	7.3724	13.0147		14.1067	9.43174	18.7817		710	7.22779	5.67056	8.78501		6.252	4.0922	8.4118
	961	12.762	10.837	14.6869		15.1206	11.4465	18.7947		711	10.5482	8.00823	13.0882		11.7139	8.73923	14.6886			961	10.1001	7.30782	12.8923		14.0919	9.48013	18.7037		711	7.26422	5.69698	8.83146		6.16905	4.01831	8.31979
	962	12.7783	10.8286	14.7279		15.206	11.5084	18.9035		712	10.5483	8.02349	13.0732		11.7064	8.73086	14.682			962	10.0072	7.2432	12.7711		14.0709	9.52645	18.6153		712	7.29803	5.72102	8.87505		6.08666	3.94362	8.22969
	963	12.7911	10.8174	14.7649		15.2944	11.5707	19.0181		713	10.5446	8.03743	13.0517		11.7005	8.72431	14.6766			963	9.91562	7.17904	12.6522		14.0433	9.57003	18.5166		713	7.32919	5.74281	8.91556		6.00515	3.86855	8.14174
	964	12.8001	10.803	14.7972		15.3857	11.6336	19.1378		714	10.5374	8.05002	13.0248		11.6957	8.71931	14.6721			964	9.82622	7.11583	12.5366		14.0089	9.61031	18.4076		714	7.35763	5.76247	8.95278		5.92489	3.79352	8.05625
	965	12.8047	10.7852	14.8242		15.4794	11.6971	19.2618		715	10.5273	8.06123	12.9933		11.6917	8.71553	14.6679			965	9.73964	7.05397	12.4253		13.9677	9.64676	18.2885		715	7.38329	5.7801	8.98648		5.84629	3.71895	7.97362
	966	12.8047	10.7638	14.8456		15.5752	11.761	19.3893		716	10.5147	8.07107	12.9584		11.6881	8.71253	14.6636			966	9.65647	6.99383	12.3191		13.9194	9.67893	18.1599		716	7.40611	5.7958	9.01643		5.76977	3.64526	7.89428
	967	12.7997	10.7387	14.8608		15.6722	11.8251	19.5193		717	10.5004	8.0796	12.9211		11.6843	8.70982	14.6588			967	9.57717	6.9357	12.2186		13.8642	9.70647	18.0219		717	7.42602	5.80965	9.0424		5.6958	3.57287	7.81874
	968	12.7896	10.7097	14.8694		15.7698	11.8888	19.6507		718	10.4847	8.08688	12.8826		11.6798	8.70685	14.6528			968	9.50216	6.87984	12.1245		13.8021	9.7291	17.8751		718	7.44294	5.82171	9.06417		5.62483	3.50216	7.74751
	969	12.774	10.6767	14.8713		15.8669	11.9514	19.7825		719	10.4685	8.09302	12.844		11.6741	8.70303	14.6452			969	9.43169	6.82643	12.037		13.7334	9.74664	17.7201		719	7.45679	5.83203	9.08155		5.55733	3.43354	7.68113
	970	12.7528	10.6396	14.8661		15.9627	12.012	19.9134		720	10.4523	8.09819	12.8064		11.6665	8.69774	14.6352			970	9.36595	6.77558	11.9563		13.6582	9.75897	17.5575		720	7.46749	5.84063	9.09435		5.49375	3.36737	7.62014
	971	12.7261	10.5984	14.8537		16.056	12.0698	20.0422		721	10.4366	8.10258	12.7707		11.6564	8.69036	14.6224			971	9.30501	6.72735	11.8827		13.577	9.76609	17.388		721	7.47497	5.84751	9.10243		5.43452	3.304	7.56505
	972	12.6937	10.553	14.8343		16.1456	12.1237	20.1674		722	10.4222	8.10642	12.7379		11.6431	8.68028	14.606			972	9.24885	6.68175	11.816		13.4902	9.76804	17.2124		722	7.47916	5.85267	9.10565		5.38004	3.24375	7.51633
	973	12.6557	10.5036	14.8078		16.2301	12.1726	20.2877		723	10.4095	8.10998	12.709		11.6262	8.6669	14.5854			973	9.19736	6.63872	11.756		13.3982	9.76496	17.0314		723	7.48002	5.8561	9.10395		5.33066	3.18693	7.47439
	974	12.6124	10.4503	14.7746		16.3085	12.2154	20.4016		724	10.3991	8.11358	12.6845		11.6049	8.64969	14.5601			974	9.15033	6.59815	11.7025		13.3015	9.75705	16.8459		724	7.47752	5.85776	9.09728		5.2867	3.13381	7.43958
	975	12.5641	10.3931	14.735		16.3793	12.251	20.5076		725	10.3914	8.11752	12.6652		11.5787	8.62815	14.5293			975	9.10749	6.55989	11.6551		13.2008	9.74455	16.657		725	7.47164	5.85762	9.08566		5.24838	3.08461	7.41215
	976	12.511	10.3325	14.6895		16.4413	12.2783	20.6043		726	10.3869	8.12214	12.6516		11.5473	8.60187	14.4926			976	9.06853	6.52374	11.6133		13.0966	9.72776	16.4654		726	7.46241	5.85566	9.06915		5.21589	3.03953	7.39225
	977	12.4538	10.2686	14.6389		16.4933	12.2964	20.6901		727	10.3859	8.12777	12.644		11.5101	8.57051	14.4496			977	9.03305	6.48947	11.5766		12.9895	9.707	16.2721		727	7.44985	5.85183	9.04788		5.18933	2.99874	7.37991
	978	12.3929	10.202	14.5838		16.5341	12.3045	20.7637		728	10.3887	8.13471	12.6426		11.4668	8.53385	14.3998			978	9.00064	6.45681	11.5445		12.8804	9.68265	16.0781		728	7.43407	5.84611	9.02202		5.16872	2.96236	7.37508
	979	12.3291	10.1329	14.5253		16.5628	12.3019	20.8237		729	10.3955	8.14321	12.6478		11.4174	8.49172	14.3431			979	8.97085	6.42547	11.5162		12.7697	9.65507	15.8844		729	7.41514	5.83846	8.99182		5.154	2.93046	7.37755
	980	12.2632	10.062	14.4643		16.5784	12.288	20.8689		730	10.4064	8.15349	12.6593		11.3617	8.4441	14.2792			980	8.94324	6.39516	11.4913		12.6583	9.62465	15.6919		730	7.39322	5.82886	8.95758		5.14505	2.90308	7.38703
	981	12.1959	9.98988	14.402		16.5803	12.2625	20.8981		731	10.4215	8.16567	12.6774		11.2997	8.39106	14.2082			981	8.91733	6.36558	11.4691		12.5467	9.59175	15.5016		731	7.36847	5.81728	8.91965		5.14164	2.88019	7.40309
	982	12.1283	9.91704	14.3396		16.5678	12.2252	20.9104		732	10.4407	8.17979	12.7017		11.2316	8.33278	14.1304			982	8.89269	6.33642	11.449		12.4356	9.55677	15.3145		732	7.34108	5.80371	8.87845		5.14348	2.86175	7.42521
	983	12.0614	9.84422	14.2785		16.5406	12.1761	20.9051		733	10.464	8.19582	12.7321		11.1577	8.26953	14.0459			983	8.86889	6.30738	11.4304		12.3257	9.52005	15.1313		733	7.31127	5.78813	8.83442		5.15021	2.84764	7.45278
	984	11.996	9.7721	14.22		16.4985	12.1154	20.8816		734	10.4909	8.21359	12.7682		11.0785	8.2017	13.9554			984	8.84554	6.2782	11.4129		12.2175	9.48191	14.9531		734	7.2793	5.77054	8.78805		5.1614	2.83772	7.48508
	985	11.9335	9.7014	14.1655		16.4416	12.0434	20.8398		735	10.5213	8.23284	12.8098		10.9946	8.12977	13.8594			985	8.82226	6.24861	11.3959		12.1116	9.44266	14.7805		735	7.2454	5.75094	8.73987		5.17656	2.83178	7.52133
	986	11.8747	9.63284	14.1165		16.37	11.9605	20.7794		736	10.5548	8.25323	12.8563		10.9065	8.05428	13.7588			986	8.79875	6.2184	11.3791		12.0085	9.40258	14.6143		736	7.20987	5.72933	8.69041		5.19515	2.8296	7.5607
	987	11.8208	9.56717	14.0744		16.2843	11.8676	20.7009		737	10.5907	8.2743	12.9072		10.8152	7.97586	13.6544			987	8.77472	6.18739	11.362		11.9086	9.36188	14.4553		737	7.17298	5.70576	8.6402		5.2166	2.83092	7.60229
	988	11.7728	9.5051	14.0404		16.185	11.7653	20.6048		738	10.6287	8.29553	12.9619		10.7213	7.8952	13.5475			988	8.74996	6.15544	11.3445		11.8124	9.32075	14.3041		738	7.13501	5.68025	8.58977		5.24031	2.83544	7.64518
	989	11.7317	9.44731	14.016		16.0731	11.6545	20.4918		739	10.668	8.31632	13.0198		10.626	7.81301	13.439			989	8.72429	6.12245	11.3261		11.7202	9.27935	14.1611		739	7.09625	5.65287	8.53962		5.26564	2.84284	7.68844
	990	11.6984	9.39448	14.0024		15.9496	11.5363	20.3629		740	10.708	8.33601	13.08		10.5301	7.73004	13.3302			990	8.69759	6.08837	11.3068		11.6323	9.23778	14.0268		740	7.05696	5.6237	8.49022		5.29197	2.85279	7.73114
	991	11.6739	9.34722	14.0006		15.8156	11.4117	20.2195		741	10.7478	8.35393	13.1416		10.4347	7.64704	13.2224			991	8.66978	6.0532	11.2864		11.5489	9.1961	13.9017		741	7.01742	5.59285	8.44199		5.31865	2.86494	7.77235
	992	11.6589	9.3061	14.0117		15.6724	11.2818	20.0629		742	10.7866	8.36935	13.2038		10.3408	7.56474	13.1168			992	8.64085	6.01699	11.2647		11.4701	9.15435	13.7859		742	6.97788	5.56046	8.3953		5.34506	2.87895	7.81118
	993	11.6541	9.27166	14.0364		15.5214	11.1478	19.895		743	10.8235	8.38157	13.2654		10.2493	7.48384	13.0147			993	8.61079	5.97984	11.2417		11.3961	9.11252	13.6796		743	6.93856	5.52669	8.35043		5.37061	2.89446	7.84676
	994	11.66	9.24435	14.0756		15.3642	11.011	19.7173		744	10.8576	8.38988	13.3253		10.1611	7.405	12.9172			994	8.57968	5.94187	11.2175		11.3267	9.07058	13.5829		744	6.89969	5.49174	8.30764		5.39471	2.91113	7.87829
	995	11.6771	9.22458	14.1296		15.2022	10.8725	19.5319		745	10.8879	8.39358	13.3823		10.0771	7.3288	12.8255			995	8.54759	5.90326	11.1919		11.262	9.02848	13.4955		745	6.86145	5.45583	8.26707		5.41683	2.92862	7.90503
	996	11.7058	9.21269	14.1989		15.0371	10.7336	19.3406		746	10.9136	8.39202	13.4352		9.99814	7.25575	12.7405			996	8.51466	5.86421	11.1651		11.2018	8.98616	13.4174		746	6.82404	5.41924	8.22885		5.43646	2.94662	7.92631
	997	11.7463	9.20896	14.2836		14.8705	10.5954	19.1455		747	10.9336	8.38456	13.4826		9.92473	7.18624	12.6632			997	8.48102	5.82494	11.1371		11.1459	8.94354	13.3482		747	6.78762	5.38222	8.19302		5.45317	2.96481	7.94153
	998	11.7986	9.21362	14.3836		14.7038	10.4591	18.9486		748	10.9469	8.37062	13.5232		9.85742	7.12059	12.5943			998	8.44686	5.7857	11.108		11.0939	8.90058	13.2873		748	6.75234	5.3451	8.15959		5.46654	2.9829	7.95018
	999	11.8629	9.22682	14.4989		14.5388	10.3257	18.7518		749	10.9527	8.34967	13.5558		9.79658	7.05899	12.5342			999	8.41237	5.74676	11.078		11.0457	8.8572	13.2341		749	6.71835	5.30818	8.12853		5.47624	3.00064	7.95184
	1000	11.9389	9.24865	14.6291		14.3767	10.1964	18.557		750	10.9501	8.3212	13.579		9.74241	7.00153	12.4833			1000	8.37774	5.70837	11.0471		11.0007	8.81338	13.188		750	6.68578	5.27179	8.09977		5.48198	3.01777	7.94618
	1001	12.0264	9.27916	14.7736		14.219	10.072	18.3659												1001	8.34319	5.6708	11.0156		10.9585	8.76911	13.148
	1002	12.1251	9.31832	14.9318		14.0669	9.95346	18.1803												1002	8.30895	5.63433	10.9836		10.9188	8.72439	13.1132
	1003	12.2345	9.36605	15.1029		13.9215	9.84147	18.0016												1003	8.27525	5.59919	10.9513		10.881	8.67926	13.0827
	1004	12.3541	9.42219	15.286		13.7839	9.73672	17.8312												1004	8.24233	5.56565	10.919		10.8445	8.63378	13.0552
	1005	12.4833	9.48654	15.4801		13.655	9.63974	17.6703												1005	8.21041	5.53391	10.8869		10.8089	8.58805	13.0298
	1006	12.6214	9.55884	15.684		13.5354	9.55096	17.5199												1006	8.17975	5.50421	10.8553		10.7738	8.54218	13.0054
	1007	12.7676	9.63876	15.8964		13.4258	9.4707	17.381												1007	8.15057	5.47672	10.8244		10.7385	8.49629	12.9808
	1008	12.9211	9.7259	16.1162		13.3266	9.39914	17.2541												1008	8.12311	5.45164	10.7946		10.7028	8.45055	12.9551
	1009	13.0808	9.81981	16.3419		13.238	9.33638	17.1397												1009	8.09761	5.42912	10.7661		10.6662	8.4051	12.9273
	1010	13.246	9.91998	16.572		13.1603	9.28239	17.0381												1010	8.07427	5.40931	10.7392		10.6284	8.36013	12.8966
	1011	13.4155	10.0258	16.8051		13.0933	9.23705	16.9496												1011	8.05333	5.39234	10.7143		10.5891	8.31581	12.8624
	1012	13.5882	10.1367	17.0396		13.037	9.20013	16.8739												1012	8.03499	5.37833	10.6916		10.5482	8.27232	12.824
	1013	13.7629	10.2519	17.2739		12.9912	9.17135	16.811												1013	8.01944	5.36738	10.6715		10.5055	8.22984	12.7811
	1014	13.9386	10.3707	17.5064		12.9554	9.15034	16.7604												1014	8.00686	5.35958	10.6541		10.4611	8.18854	12.7336
	1015	14.1138	10.4922	17.7355		12.9292	9.13665	16.7217												1015	7.99741	5.35502	10.6398		10.4149	8.14858	12.6813
	1016	14.2874	10.6155	17.9593		12.912	9.12979	16.6941												1016	7.99123	5.35374	10.6287		10.3673	8.11012	12.6244
	1017	14.458	10.7398	18.1762		12.9031	9.12923	16.677												1017	7.98842	5.35581	10.621		10.3183	8.0733	12.5633
	1018	14.6244	10.8641	18.3846		12.9019	9.13439	16.6694												1018	7.98909	5.36125	10.6169		10.2683	8.03823	12.4983
	1019	14.785	10.9874	18.5825		12.9075	9.14465	16.6704												1019	7.99328	5.37008	10.6165		10.2176	8.00502	12.4303
	1020	14.9386	11.1087	18.7685		12.9192	9.15937	16.679												1020	8.00101	5.38229	10.6197		10.1668	7.97375	12.3598
	1021	15.0838	11.2269	18.9407		12.936	9.1779	16.694												1021	8.01227	5.39786	10.6267		10.1162	7.94447	12.2879
	1022	15.2193	11.341	19.0976		12.957	9.19956	16.7144												1022	8.02702	5.41673	10.6373		10.0663	7.91723	12.2153
	1023	15.3437	11.45	19.2375		12.9813	9.22369	16.7389												1023	8.04516	5.43883	10.6515		10.0176	7.89203	12.1432
	1024	15.456	11.5528	19.3591		13.008	9.2496	16.7664												1024	8.06657	5.46405	10.6691		9.97074	7.86886	12.0726
	1025	15.5547	11.6487	19.4608		13.0363	9.27662	16.7959												1025	8.09108	5.49224	10.6899		9.92611	7.8477	12.0045
	1026	15.639	11.7365	19.5416		13.0651	9.30411	16.8261												1026	8.11848	5.52325	10.7137		9.88422	7.82848	11.94
	1027	15.7079	11.8155	19.6002		13.0938	9.33144	16.8561												1027	8.14854	5.55687	10.7402		9.84549	7.81113	11.8799
	1028	15.7604	11.885	19.6358		13.1214	9.35802	16.8848												1028	8.18098	5.59287	10.7691		9.81033	7.79554	11.8251
	1029	15.7959	11.9442	19.6476		13.1473	9.38329	16.9113												1029	8.2155	5.63101	10.8		9.77905	7.78159	11.7765
	1030	15.8138	11.9925	19.635		13.1708	9.40677	16.9349												1030	8.25176	5.67099	10.8325		9.75193	7.76912	11.7347
	1031	15.8137	12.0296	19.5977		13.1914	9.428	16.9548												1031	8.2894	5.71251	10.8663		9.72915	7.75795	11.7003
	1032	15.7954	12.055	19.5357		13.2085	9.44661	16.9704												1032	8.32806	5.75525	10.9009		9.71081	7.74786	11.6738
	1033	15.7588	12.0685	19.449		13.2217	9.4623	16.9812												1033	8.36733	5.79886	10.9358		9.69696	7.73859	11.6553
	1034	15.7041	12.07	19.3382		13.2308	9.47483	16.9868												1034	8.40681	5.843	10.9706		9.68752	7.72987	11.6452
	1035	15.6317	12.0595	19.2039		13.2356	9.48406	16.9871												1035	8.44611	5.88731	11.0049		9.68237	7.72137	11.6434
	1036	15.542	12.0371	19.0469		13.2359	9.4899	16.9819												1036	8.48481	5.93143	11.0382		9.68127	7.71273	11.6498
	1037	15.4357	12.003	18.8684		13.2318	9.49237	16.9712												1037	8.5225	5.97499	11.07		9.68395	7.70359	11.6643
	1038	15.3137	11.9576	18.6698		13.2234	9.49152	16.9553												1038	8.55881	6.01767	11.1		9.69005	7.69356	11.6865
	1039	15.177	11.9012	18.4528		13.2109	9.48752	16.9342												1039	8.59335	6.0591	11.1276		9.69912	7.68223	11.716
	1040	15.0268	11.8345	18.2191		13.1945	9.48056	16.9085												1040	8.62575	6.09897	11.1525		9.71069	7.66922	11.7522
	1041	14.8642	11.7579	17.9706		13.1747	9.47091	16.8785												1041	8.65568	6.13696	11.1744		9.72424	7.65417	11.7943
	1042	14.6908	11.6722	17.7095		13.1519	9.45887	16.8449												1042	8.68283	6.17278	11.1929		9.73919	7.63674	11.8416
	1043	14.5079	11.5779	17.438		13.1265	9.44479	16.8082												1043	8.70689	6.20615	11.2076		9.75494	7.61666	11.8932
	1044	14.3171	11.4758	17.1584		13.0991	9.42902	16.7691												1044	8.72762	6.23679	11.2184		9.77089	7.59368	11.9481
	1045	14.1199	11.3667	16.8732		13.0702	9.41197	16.7284												1045	8.74477	6.26447	11.2251		9.78639	7.56764	12.0051
	1046	13.9179	11.2513	16.5846		13.0404	9.394	16.6868												1046	8.75815	6.28892	11.2274		9.80083	7.53842	12.0632
	1047	13.7126	11.1302	16.295		13.0102	9.37551	16.645												1047	8.76759	6.30992	11.2253		9.81359	7.50598	12.1212
	1048	13.5055	11.0043	16.0067		12.9803	9.35684	16.6037												1048	8.77292	6.32722	11.2186		9.82407	7.47032	12.1778
	1049	13.2981	10.8743	15.722		12.9511	9.33835	16.5637												1049	8.77405	6.3406	11.2075		9.83172	7.4315	12.2319
	1050	13.0918	10.7408	15.4428		12.923	9.32034	16.5257												1050	8.77087	6.3498	11.1919		9.83599	7.38964	12.2823
	1051	12.8878	10.6045	15.1711		12.8967	9.30306	16.4903												1051	8.76332	6.35458	11.1721		9.83641	7.34489	12.3279
	1052	12.6874	10.4661	14.9086		12.8724	9.28674	16.458												1052	8.75135	6.35471	11.148		9.83256	7.29742	12.3677
	1053	12.4916	10.3264	14.6568		12.8505	9.27154	16.4294												1053	8.73493	6.34992	11.1199		9.82408	7.24743	12.4007
	1054	12.3013	10.1859	14.4168		12.8312	9.25758	16.4049												1054	8.71405	6.33997	11.0881		9.81066	7.19515	12.4262
	1055	12.1175	10.0453	14.1898		12.8149	9.24491	16.3848												1055	8.6887	6.32461	11.0528		9.7921	7.14079	12.4434
	1056	11.9408	9.90534	13.9764		12.8015	9.23355	16.3695												1056	8.6589	6.30362	11.0142		9.76826	7.08458	12.4519
	1057	11.7719	9.76672	13.777		12.7913	9.22345	16.3591												1057	8.62466	6.27679	10.9725		9.73908	7.02674	12.4514
	1058	11.611	9.63012	13.5919		12.7841	9.21452	16.3537												1058	8.586	6.24398	10.928		9.7046	6.96748	12.4417
	1059	11.4587	9.49621	13.4211		12.78	9.20662	16.3534												1059	8.54296	6.20508	10.8808		9.66493	6.90702	12.4228
	1060	11.315	9.36566	13.2644		12.7789	9.19959	16.3581												1060	8.49557	6.16003	10.8311		9.62029	6.84554	12.395
	1061	11.1803	9.23909	13.1215		12.7805	9.19323	16.3678												1061	8.44386	6.10888	10.7788		9.57096	6.78324	12.3587
	1062	11.0544	9.11707	12.9918		12.7847	9.18734	16.3821												1062	8.38787	6.05175	10.724		9.51732	6.72029	12.3143
	1063	10.9374	9.00011	12.8747		12.7913	9.18169	16.4009												1063	8.32767	5.98884	10.6665		9.45979	6.65687	12.2627
	1064	10.8292	8.88866	12.7698		12.7999	9.17606	16.4237												1064	8.2633	5.92047	10.6061		9.39892	6.59315	12.2047
	1065	10.7296	8.78307	12.6762		12.8102	9.17025	16.4501												1065	8.19485	5.84703	10.5427		9.33525	6.52932	12.1412
	1066	10.6385	8.68364	12.5934		12.8218	9.16406	16.4795												1066	8.12239	5.76901	10.4758		9.26943	6.46558	12.0733
	1067	10.5556	8.59059	12.5206		12.8344	9.1573	16.5114												1067	8.04605	5.68698	10.4051		9.20209	6.40215	12.002
	1068	10.4807	8.50405	12.4574		12.8475	9.14983	16.5451												1068	7.96595	5.60157	10.3303		9.13394	6.33925	11.9286
	1069	10.4136	8.42409	12.4031		12.8607	9.1415	16.5799												1069	7.88226	5.51348	10.251		9.06566	6.27716	11.8542
	1070	10.354	8.35074	12.3572		12.8736	9.1322	16.615												1070	7.79519	5.42345	10.1669		8.99796	6.21618	11.7797
	1071	10.3017	8.28395	12.3194		12.8858	9.12185	16.6497												1071	7.70496	5.33223	10.0777		8.93152	6.15665	11.7064
	1072	10.2564	8.22364	12.2892		12.8967	9.11035	16.6831												1072	7.61188	5.2406	9.98316		8.86699	6.09892	11.6351
	1073	10.218	8.16968	12.2663		12.9061	9.09763	16.7145												1073	7.51626	5.14935	9.88317		8.80498	6.04338	11.5666
	1074	10.1863	8.12191	12.2507		12.9134	9.08361	16.7431												1074	7.41849	5.05922	9.77775		8.74605	5.99045	11.5017
	1075	10.161	8.08015	12.2419		12.9182	9.06821	16.7682												1075	7.31898	4.97097	9.667		8.6907	5.94052	11.4409
	1076	10.1421	8.04419	12.24		12.9202	9.05134	16.789												1076	7.21824	4.88528	9.55119		8.63934	5.894	11.3847
	1077	10.1293	8.01381	12.2449		12.919	9.03289	16.8051												1077	7.11677	4.80283	9.43071		8.5923	5.85125	11.3334
	1078	10.1226	7.98876	12.2564		12.9143	9.01271	16.8159												1078	7.01515	4.72421	9.30609		8.54984	5.81262	11.2871
	1079	10.1216	7.9688	12.2745		12.9059	8.99068	16.8211												1079	6.914	4.64999	9.17802		8.51211	5.77838	11.2458
	1080	10.1264	7.95365	12.2991		12.8935	8.9666	16.8204												1080	6.81397	4.58063	9.04731		8.47916	5.74872	11.2096
	1081	10.1367	7.94306	12.3303		12.877	8.94029	16.8138												1081	6.71574	4.51657	8.91491		8.45096	5.72376	11.1782
	1082	10.1522	7.93675	12.3677		12.8564	8.91157	16.8011												1082	6.62001	4.45815	8.78187		8.42739	5.70353	11.1513
	1083	10.1729	7.93444	12.4114		12.8314	8.88021	16.7827												1083	6.52749	4.40563	8.64934		8.40825	5.68794	11.1286
	1084	10.1985	7.93586	12.461		12.8023	8.84603	16.7586												1084	6.43888	4.35922	8.51854		8.39324	5.6768	11.1097
	1085	10.2285	7.94072	12.5164		12.7692	8.80885	16.7295												1085	6.3549	4.31904	8.39077		8.38202	5.66985	11.0942
	1086	10.2629	7.94875	12.577		12.7321	8.7685	16.6956												1086	6.27623	4.28512	8.26733		8.37419	5.6667	11.0817
	1087	10.3011	7.95966	12.6425		12.6913	8.72486	16.6577												1087	6.2035	4.25745	8.14955		8.3693	5.66691	11.0717
	1088	10.3427	7.97316	12.7123		12.6471	8.67785	16.6164												1088	6.13734	4.23594	8.03874		8.36689	5.66994	11.0638
	1089	10.3874	7.98898	12.7858		12.5999	8.62746	16.5723												1089	6.07829	4.22044	7.93614		8.36646	5.67524	11.0577
	1090	10.4346	8.00681	12.8624		12.55	8.57372	16.5263												1090	6.02684	4.21073	7.84294		8.36754	5.6822	11.0529
	1091	10.4838	8.02635	12.9413		12.4979	8.51675	16.479												1091	5.9834	4.20658	7.76023		8.36966	5.6902	11.0491
	1092	10.5344	8.0473	13.0216		12.4439	8.45671	16.4312												1092	5.94832	4.20771	7.68894		8.3724	5.69861	11.0462
	1093	10.5859	8.06934	13.1025		12.3886	8.39388	16.3833												1093	5.92186	4.21383	7.62989		8.37537	5.70685	11.0439
	1094	10.6377	8.09216	13.1832		12.3323	8.32856	16.3361												1094	5.90416	4.22463	7.5837		8.37824	5.71436	11.0421
	1095	10.6891	8.11542	13.2627		12.2756	8.26113	16.29												1095	5.89532	4.23983	7.5508		8.38075	5.72064	11.0409
	1096	10.7395	8.13877	13.3402		12.2186	8.19202	16.2453												1096	5.8953	4.25914	7.53145		8.38272	5.72525	11.0402
	1097	10.7884	8.16188	13.4149		12.162	8.1217	16.2022												1097	5.90399	4.2823	7.52569		8.38404	5.72782	11.0403
	1098	10.8352	8.18439	13.4859		12.1058	8.05067	16.1609												1098	5.9212	4.30905	7.53335		8.38469	5.72808	11.0413
	1099	10.8793	8.20596	13.5526		12.0504	7.97943	16.1213												1099	5.94663	4.33916	7.55409		8.38472	5.72582	11.0436
	1100	10.9202	8.22623	13.6142		11.9959	7.90849	16.0833												1100	5.97991	4.37242	7.58739		8.38429	5.72095	11.0476
	1101	10.9575	8.24489	13.6702		11.9424	7.83831	16.0465												1101	6.0206	4.40861	7.63258		8.3836	5.71344	11.0537
	1102	10.9909	8.26161	13.7201		11.8899	7.76934	16.0105												1102	6.06819	4.44751	7.68886		8.38294	5.70338	11.0625
	1103	11.0198	8.27609	13.7635		11.8384	7.70197	15.9749												1103	6.12211	4.48889	7.75532		8.38266	5.6909	11.0744
	1104	11.0441	8.28807	13.8002		11.7878	7.63651	15.939												1104	6.18175	4.5325	7.83099		8.38314	5.67626	11.09
	1105	11.0637	8.29733	13.83		11.7377	7.57323	15.9021												1105	6.24644	4.57807	7.91481		8.38483	5.65977	11.1099
	1106	11.0782	8.30365	13.8528		11.6879	7.51229	15.8636												1106	6.3155	4.6253	8.00571		8.38817	5.64179	11.1346
	1107	11.0878	8.30689	13.8686		11.6382	7.45378	15.8225												1107	6.38824	4.67388	8.10259		8.39363	5.62277	11.1645
	1108	11.0923	8.30695	13.8776		11.588	7.39772	15.7783												1108	6.46392	4.72348	8.20435		8.40164	5.60318	11.2001
	1109	11.0919	8.30378	13.8799		11.537	7.34401	15.73												1109	6.54184	4.77378	8.30989		8.41265	5.58356	11.2417
	1110	11.0866	8.29737	13.8759		11.4848	7.2925	15.6771												1110	6.62128	4.82442	8.41814		8.42705	5.56444	11.2897
	1111	11.0767	8.28778	13.8657		11.4309	7.24296	15.6188												1111	6.70156	4.87508	8.52805		8.4452	5.5464	11.344
	1112	11.0624	8.27512	13.8498		11.3748	7.1951	15.5545												1112	6.78201	4.92542	8.63861		8.46738	5.52998	11.4048
	1113	11.044	8.25954	13.8285		11.3162	7.14858	15.4839												1113	6.86199	4.97513	8.74885		8.49382	5.51572	11.4719
	1114	11.0217	8.24124	13.8022		11.2547	7.10301	15.4064												1114	6.94091	5.02394	8.85787		8.52467	5.50416	11.5452
	1115	10.9959	8.22047	13.7714		11.19	7.05798	15.3219												1115	7.01819	5.07158	8.96481		8.56001	5.49576	11.6243
	1116	10.967	8.19752	13.7365		11.1217	7.01307	15.2303												1116	7.09334	5.1178	9.06887		8.59982	5.49094	11.7087
	1117	10.9352	8.1727	13.6978		11.0498	6.96788	15.1317												1117	7.16588	5.16243	9.16933		8.64402	5.49006	11.798
	1118	10.9011	8.14638	13.6558		10.974	6.92199	15.0261												1118	7.2354	5.20529	9.26551		8.69243	5.49341	11.8914
	1119	10.8649	8.11891	13.6108		10.8945	6.87505	14.9139												1119	7.30154	5.24624	9.35684		8.7448	5.5012	11.9884
	1120	10.827	8.09069	13.5633		10.8112	6.82674	14.7957												1120	7.36399	5.28518	9.4428		8.80084	5.51354	12.0881
	1121	10.7879	8.06214	13.5136		10.7244	6.7768	14.6719												1121	7.42248	5.32202	9.52295		8.86014	5.53049	12.1898
	1122	10.7479	8.03366	13.4621		10.6342	6.72505	14.5434												1122	7.47682	5.35673	9.59691		8.9223	5.55199	12.2926
	1123	10.7074	8.00568	13.4092		10.5411	6.67137	14.4109												1123	7.52684	5.38927	9.6644		8.98682	5.57794	12.3957
	1124	10.6669	7.97861	13.3551		10.4455	6.61572	14.2753												1124	7.57242	5.41964	9.72519		9.05321	5.60814	12.4983
	1125	10.6266	7.95288	13.3004		10.348	6.55817	14.1377												1125	7.61349	5.44786	9.77913		9.12093	5.64232	12.5995
	1126	10.5871	7.92889	13.2454		10.249	6.49886	13.9992												1126	7.65003	5.47394	9.82612		9.18945	5.68017	12.6987
	1127	10.5488	7.90704	13.1905		10.1494	6.43802	13.8607												1127	7.68203	5.49793	9.86613		9.25823	5.72132	12.7951
	1128	10.5119	7.8877	13.1361		10.0498	6.37596	13.7235												1128	7.70952	5.51987	9.89918		9.32674	5.76538	12.8881
	1129	10.477	7.87124	13.0828		9.95089	6.31307	13.5887												1129	7.73257	5.5398	9.92533		9.39447	5.81191	12.977
	1130	10.4445	7.85799	13.031		9.85358	6.24979	13.4574												1130	7.75125	5.55779	9.94471		9.46093	5.86047	13.0614
	1131	10.4148	7.84827	12.9813		9.75863	6.18666	13.3306												1131	7.76566	5.57387	9.95745		9.52565	5.91061	13.1407
	1132	10.3883	7.84236	12.9343		9.66684	6.12424	13.2094												1132	7.77592	5.58809	9.96374		9.58823	5.96188	13.2146
	1133	10.3656	7.84053	12.8906		9.57901	6.06312	13.0949												1133	7.78213	5.60049	9.96377		9.64827	6.01383	13.2827
	1134	10.3469	7.84298	12.8507		9.49589	6.00397	12.9878												1134	7.78442	5.61109	9.95776		9.70543	6.06605	13.3448
	1135	10.3327	7.84991	12.8154		9.41822	5.94741	12.889												1135	7.78293	5.61991	9.94595		9.75939	6.11812	13.4007
	1136	10.3234	7.86147	12.7853		9.34669	5.89412	12.7993												1136	7.77777	5.62695	9.92859		9.80987	6.16968	13.4501
	1137	10.3194	7.87777	12.7611		9.28191	5.84473	12.7191												1137	7.76907	5.63223	9.90592		9.85664	6.22037	13.4929
	1138	10.3211	7.89888	12.7433		9.22444	5.79987	12.649												1138	7.75696	5.63571	9.87821		9.89948	6.26986	13.5291
	1139	10.3287	7.92486	12.7325		9.17473	5.76012	12.5893												1139	7.74155	5.63738	9.84571		9.93817	6.31785	13.5585
	1140	10.3425	7.95569	12.7293		9.1332	5.72603	12.5404												1140	7.72294	5.63721	9.80868		9.97257	6.36408	13.5811
	1141	10.3628	7.99134	12.7342		9.10012	5.69805	12.5022												1141	7.70128	5.63517	9.76739		10.0025	6.40827	13.5967
	1142	10.3896	8.03172	12.7475		9.07569	5.67657	12.4748												1142	7.67666	5.63121	9.7221		10.0278	6.4502	13.6054
	1143	10.4232	8.07674	12.7696		9.06001	5.66189	12.4581												1143	7.6492	5.62531	9.67309		10.0483	6.48963	13.607
	1144	10.4634	8.12621	12.8006		9.05307	5.65419	12.452												1144	7.61904	5.61745	9.62063		10.0639	6.52636	13.6014
	1145	10.5104	8.17995	12.8408		9.05478	5.65354	12.456												1145	7.58632	5.60763	9.56501		10.0744	6.56018	13.5886
	1146	10.5639	8.23772	12.89		9.06492	5.65991	12.4699												1146	7.55117	5.59584	9.50651		10.0797	6.59088	13.5684
	1147	10.6238	8.29924	12.9483		9.0832	5.6731	12.4933												1147	7.51379	5.58214	9.44544		10.0795	6.61829	13.5407
	1148	10.6898	8.36421	13.0154		9.1092	5.69281	12.5256												1148	7.47435	5.56659	9.38211		10.0738	6.6422	13.5054
	1149	10.7616	8.43227	13.0909		9.14245	5.71862	12.5663												1149	7.43308	5.54931	9.31686		10.0624	6.66245	13.4624
	1150	10.8388	8.50304	13.1746		9.18239	5.75	12.6148												1150	7.39023	5.53043	9.25003		10.0451	6.67884	13.4114
	1151	10.921	8.57612	13.266		9.22837	5.78628	12.6704												1151	7.34606	5.51014	9.18198		10.0218	6.69122	13.3524
	1152	11.0077	8.65107	13.3643		9.27968	5.82676	12.7326												1152	7.30088	5.48868	9.11309		9.9924	6.69943	13.2854
	1153	11.0983	8.72745	13.4691		9.33559	5.87062	12.8006												1153	7.25503	5.46632	9.04374		9.95674	6.70335	13.2101
	1154	11.1921	8.8048	13.5795		9.3953	5.91704	12.8736												1154	7.20888	5.44339	8.97436		9.9148	6.70285	13.1268
	1155	11.2887	8.88266	13.6948		9.45797	5.96514	12.9508												1155	7.1628	5.42023	8.90536		9.86655	6.69786	13.0352
	1156	11.3874	8.96057	13.8143		9.52277	6.01407	13.0315												1156	7.11721	5.39725	8.83718		9.812	6.68832	12.9357
	1157	11.4875	9.03806	13.937		9.58884	6.06296	13.1147												1157	7.07254	5.37484	8.77025		9.75125	6.67419	12.8283
	1158	11.5884	9.11469	14.0622		9.65533	6.11103	13.1996												1158	7.02923	5.35345	8.70502		9.68442	6.65549	12.7134
	1159	11.6895	9.19003	14.1889		9.72143	6.15752	13.2853												1159	6.98772	5.33351	8.64193		9.61172	6.63225	12.5912
	1160	11.79	9.26365	14.3163		9.78633	6.20177	13.3709												1160	6.94844	5.31546	8.58143		9.53342	6.60454	12.4623
	1161	11.8894	9.33514	14.4437		9.84928	6.24318	13.4554												1161	6.91182	5.29972	8.52393		9.44985	6.57247	12.3272
	1162	11.9872	9.4041	14.5702		9.90957	6.28125	13.5379												1162	6.87827	5.2867	8.46984		9.36143	6.53617	12.1867
	1163	12.0826	9.47014	14.6951		9.96656	6.31556	13.6176												1163	6.84815	5.27676	8.41954		9.26862	6.49579	12.0414
	1164	12.1752	9.5329	14.8176		10.0197	6.34577	13.6936												1164	6.8218	5.27024	8.37336		9.17196	6.45152	11.8924
	1165	12.2645	9.592	14.9371		10.0684	6.37163	13.7652												1165	6.7995	5.26739	8.33161		9.07204	6.40354	11.7405
	1166	12.35	9.64709	15.0529		10.1123	6.39297	13.8317												1166	6.78149	5.26845	8.29453		8.96952	6.35206	11.587
	1167	12.4312	9.69782	15.1646		10.1511	6.40967	13.8926												1167	6.76793	5.27355	8.26231		8.86507	6.29731	11.4328
	1168	12.5077	9.74387	15.2715		10.1845	6.42167	13.9474												1168	6.75893	5.28279	8.23506		8.75942	6.23951	11.2793
	1169	12.579	9.78492	15.3731		10.2124	6.42897	13.9958												1169	6.75451	5.29618	8.21284		8.65332	6.17889	11.1277
	1170	12.6448	9.82066	15.469		10.2346	6.43159	14.0376												1170	6.75464	5.31367	8.19562		8.54751	6.1157	10.9793
	1171	12.7048	9.85085	15.5587		10.2512	6.42962	14.0728												1171	6.75921	5.33513	8.1833		8.44277	6.0502	10.8353
	1172	12.7585	9.87523	15.6417		10.2623	6.42314	14.1015												1172	6.76803	5.36036	8.1757		8.33983	5.98269	10.697
	1173	12.8056	9.89363	15.7176		10.2681	6.41229	14.1239												1173	6.78084	5.38913	8.17256		8.23944	5.91346	10.5654
	1174	12.8459	9.90588	15.7858		10.2687	6.39721	14.1403												1174	6.79733	5.42111	8.17354		8.14229	5.84287	10.4417
	1175	12.8789	9.9119	15.8459		10.2646	6.37806	14.1512												1175	6.81711	5.45595	8.17826		8.04905	5.77132	10.3268
	1176	12.9045	9.91165	15.8974		10.2561	6.35505	14.1571												1176	6.83975	5.49326	8.18624		7.96034	5.69924	10.2214
	1177	12.9224	9.90516	15.9396		10.2435	6.32838	14.1587												1177	6.86478	5.53258	8.19698		7.87672	5.62714	10.1263
	1178	12.9323	9.89254	15.972		10.2275	6.29828	14.1567												1178	6.8917	5.57348	8.20991		7.79868	5.55555	10.0418
	1179	12.9341	9.87395	15.9941		10.2084	6.26501	14.1518												1179	6.91996	5.61547	8.22444		7.72667	5.48508	9.96827
	1180	12.9275	9.84964	16.0054		10.1868	6.22885	14.1448												1180	6.94902	5.65808	8.23996		7.66106	5.41634	9.90577
	1181	12.9125	9.81992	16.0052		10.1633	6.1901	14.1366												1181	6.97834	5.70083	8.25585		7.60213	5.35001	9.85426
	1182	12.8891	9.78517	15.993		10.1385	6.14909	14.1279												1182	7.00738	5.74327	8.2715		7.55012	5.28672	9.81352
	1183	12.8571	9.74582	15.9685		10.1129	6.10616	14.1195												1183	7.03562	5.78494	8.2863		7.50516	5.22712	9.7832
	1184	12.8167	9.70236	15.9311		10.087	6.06168	14.1123												1184	7.06256	5.82543	8.29968		7.46733	5.17184	9.76282
	1185	12.768	9.65535	15.8807		10.0615	6.01605	14.107												1185	7.08775	5.86436	8.31114		7.43661	5.12142	9.7518
	1186	12.7112	9.60536	15.817		10.037	5.96966	14.1043												1186	7.11078	5.90138	8.32019		7.41293	5.07637	9.74949
	1187	12.6465	9.55301	15.74		10.0139	5.92293	14.1048												1187	7.1313	5.93616	8.32644		7.39614	5.03711	9.75516
	1188	12.5743	9.49891	15.6497		9.99275	5.8763	14.1092												1188	7.14899	5.96843	8.32956		7.386	5.00396	9.76804
	1189	12.4951	9.44372	15.5465		9.97412	5.8302	14.118												1189	7.16362	5.99794	8.32931		7.38223	4.97716	9.78731
	1190	12.4094	9.38807	15.4307		9.95843	5.78507	14.1318												1190	7.175	6.02448	8.32552		7.38448	4.95682	9.81214
	1191	12.3177	9.33256	15.3029		9.94612	5.74133	14.1509												1191	7.183	6.04787	8.31814		7.39232	4.94297	9.84168
	1192	12.2208	9.27777	15.1639		9.9376	5.69942	14.1758												1192	7.18757	6.06794	8.30719		7.4053	4.93551	9.87508
	1193	12.1194	9.22424	15.0145		9.93321	5.65974	14.2067												1193	7.18868	6.08457	8.29279		7.42287	4.93425	9.9115
	1194	12.0142	9.17244	14.856		9.93328	5.62268	14.2439												1194	7.18639	6.09762	8.27516		7.44449	4.93889	9.9501
	1195	11.9062	9.12275	14.6896		9.93807	5.5886	14.2875												1195	7.18078	6.10699	8.25457		7.46956	4.94902	9.9901
	1196	11.7961	9.07547	14.5167		9.9478	5.55785	14.3378												1196	7.17198	6.11257	8.23139		7.49743	4.96416	10.0307
	1197	11.6849	9.03077	14.339		9.96265	5.5307	14.3946												1197	7.16014	6.11426	8.20602		7.52746	4.98373	10.0712
	1198	11.5734	8.98873	14.1581		9.98272	5.50744	14.458												1198	7.14546	6.112	8.17892		7.55897	5.00707	10.1109
	1199	11.4627	8.94925	13.9761		10.0081	5.48826	14.5279												1199	7.12814	6.10571	8.15056		7.5913	5.03349	10.1491
	1200	11.3534	8.91213	13.7947		10.0387	5.47334	14.6041												1200	7.10838	6.09537	8.12139		7.62377	5.0622	10.1853
	1201	11.2466	8.87699	13.6162		10.0746	5.4628	14.6863												1201	7.0864	6.08096	8.09185		7.65574	5.09242	10.2191
	1202	11.143	8.84331	13.4427		10.1155	5.4567	14.7743												1202	7.06242	6.06253	8.0623		7.68658	5.12332	10.2498
	1203	11.0434	8.81047	13.2763		10.1613	5.45506	14.8675												1203	7.03662	6.04018	8.03306		7.71569	5.15406	10.2773
	1204	10.9484	8.77771	13.1191		10.2117	5.45785	14.9656												1204	7.00921	6.01408	8.00433		7.74251	5.18385	10.3012
	1205	10.8588	8.74425	12.9733		10.2664	5.46497	15.0679												1205	6.98033	5.98445	7.97622		7.76656	5.21189	10.3212
	1206	10.775	8.7093	12.8407		10.325	5.4763	15.1738												1206	6.95015	5.95158	7.94871		7.78738	5.23743	10.3373
	1207	10.6976	8.67213	12.723		10.3871	5.49166	15.2825												1207	6.91877	5.91585	7.9217		7.8046	5.25982	10.3494
	1208	10.6269	8.63219	12.6215		10.452	5.51083	15.3933												1208	6.88631	5.87764	7.89497		7.81791	5.27845	10.3574
	1209	10.5632	8.58914	12.5373		10.5193	5.53356	15.5051												1209	6.85283	5.83742	7.86824		7.82709	5.29281	10.3614
	1210	10.5069	8.54295	12.4709		10.5884	5.55957	15.6172												1210	6.81839	5.79564	7.84114		7.83197	5.30252	10.3614
	1211	10.4581	8.49389	12.4223		10.6585	5.58854	15.7284												1211	6.78303	5.75277	7.81328		7.83249	5.3073	10.3577
	1212	10.4168	8.44258	12.391		10.7289	5.62015	15.8377												1212	6.74677	5.70928	7.78425		7.82864	5.30698	10.3503
	1213	10.3831	8.38987	12.3763		10.7991	5.65406	15.9441												1213	6.70962	5.6656	7.75364		7.82049	5.30154	10.3394
	1214	10.3568	8.33688	12.3768		10.8682	5.68995	16.0465												1214	6.67158	5.6221	7.72105		7.8082	5.29105	10.3253
	1215	10.338	8.2848	12.3912		10.9356	5.72749	16.1437												1215	6.63265	5.57914	7.68616		7.79197	5.27572	10.3082
	1216	10.3264	8.23492	12.4178		11.0005	5.76636	16.2347												1216	6.59283	5.53698	7.64869		7.77205	5.25584	10.2883
	1217	10.3217	8.18847	12.455		11.0623	5.80627	16.3184												1217	6.55213	5.49585	7.60841		7.74879	5.2318	10.2658
	1218	10.3237	8.14658	12.5008		11.1205	5.84699	16.394												1218	6.51055	5.45589	7.56521		7.72251	5.20407	10.241
	1219	10.332	8.11026	12.5538		11.1743	5.88828	16.4604												1219	6.46812	5.41719	7.51905		7.69362	5.17314	10.2141
	1220	10.3462	8.08035	12.6122		11.2234	5.92999	16.5169												1220	6.42486	5.37975	7.46997		7.66252	5.13955	10.1855
	1221	10.366	8.05748	12.6744		11.2674	5.97202	16.5629												1221	6.38083	5.34354	7.41812		7.62962	5.10383	10.1554
	1222	10.3906	8.04211	12.7392		11.306	6.01432	16.5977												1222	6.33607	5.30843	7.36371		7.59535	5.06651	10.1242
	1223	10.4198	8.03449	12.8051		11.3389	6.05694	16.6209												1223	6.29067	5.27428	7.30707		7.56013	5.02807	10.0922
	1224	10.4528	8.03466	12.871		11.3661	6.09995	16.6323												1224	6.24472	5.24087	7.24857		7.52434	4.98892	10.0598
	1225	10.4892	8.04248	12.9358		11.3877	6.14356	16.6318												1225	6.1983	5.20796	7.18864		7.48836	4.94943	10.0273
	1226	10.5281	8.05762	12.9986		11.4037	6.188	16.6194												1226	6.15153	5.17531	7.12775		7.45253	4.90985	9.99521
	1227	10.569	8.07957	13.0585		11.4145	6.23359	16.5953												1227	6.10452	5.14263	7.06642		7.41716	4.87037	9.96396
	1228	10.6112	8.10767	13.1147		11.4204	6.28072	16.56												1228	6.05741	5.10968	7.00514		7.38251	4.83105	9.93397
	1229	10.6538	8.14112	13.1666		11.4219	6.32985	16.514												1229	6.01032	5.07623	6.94441		7.3488	4.79191	9.9057
	1230	10.6963	8.17897	13.2136		11.4197	6.38145	16.4579												1230	5.96338	5.04209	6.88468		7.31621	4.75283	9.87958
	1231	10.7377	8.22016	13.2553		11.4144	6.43607	16.3927												1231	5.91674	5.00713	6.82634		7.28485	4.71366	9.85604
	1232	10.7774	8.26354	13.2913		11.4067	6.49424	16.3192												1232	5.87052	4.97131	6.76972		7.25481	4.67418	9.83544
	1233	10.8146	8.30791	13.3213		11.3975	6.55652	16.2385												1233	5.82486	4.93465	6.71507		7.22612	4.63414	9.8181
	1234	10.8485	8.35201	13.345		11.3877	6.62342	16.1519												1234	5.77991	4.89728	6.66254		7.19877	4.59328	9.80426
	1235	10.8784	8.39457	13.3623		11.378	6.69544	16.0606												1235	5.7358	4.85938	6.61222		7.1727	4.55135	9.79406
	1236	10.9037	8.43433	13.3731		11.3694	6.77301	15.9659												1236	5.69268	4.82126	6.56411		7.14784	4.50813	9.78754
	1237	10.9236	8.47008	13.3772		11.3628	6.85647	15.8691												1237	5.65069	4.78324	6.51814		7.12405	4.46347	9.78462
	1238	10.9377	8.50069	13.3747		11.3589	6.94605	15.7718												1238	5.60998	4.74575	6.47422		7.10119	4.41729	9.78509
	1239	10.9453	8.52514	13.3655		11.3586	7.04188	15.6752												1239	5.57072	4.70921	6.43223		7.0791	4.36959	9.78861
	1240	10.9462	8.54252	13.3498		11.3624	7.14393	15.5808												1240	5.53306	4.67408	6.39204		7.0576	4.32045	9.79474
	1241	10.9398	8.55211	13.3275		11.371	7.25204	15.49												1241	5.4972	4.64082	6.35358		7.03649	4.27007	9.8029
	1242	10.926	8.55332	13.2986		11.3849	7.36588	15.4039												1242	5.46332	4.60987	6.31676		7.01558	4.21872	9.81244
	1243	10.9046	8.54579	13.2633		11.4044	7.48496	15.3239												1243	5.43163	4.58165	6.28161		6.99469	4.16675	9.82263
	1244	10.8755	8.52932	13.2217		11.4298	7.60866	15.251												1244	5.40237	4.55654	6.24819		6.97364	4.11456	9.83271
	1245	10.8389	8.50393	13.1739		11.4612	7.73621	15.1862												1245	5.37577	4.53488	6.21666		6.95226	4.06263	9.84189
	1246	10.7949	8.46979	13.12		11.4986	7.86672	15.1304												1246	5.3521	4.51693	6.18727		6.93043	4.01146	9.8494
	1247	10.7437	8.42726	13.0602		11.5418	7.99921	15.0843												1247	5.33163	4.50291	6.16035		6.90803	3.96156	9.85449
	1248	10.6859	8.37683	12.9949		11.5905	8.13265	15.0483												1248	5.31466	4.49294	6.13638		6.88498	3.91345	9.85651
	1249	10.6217	8.31913	12.9243		11.6444	8.26597	15.0228												1249	5.30149	4.48708	6.11589		6.86125	3.86765	9.85485
	1250	10.5519	8.25488	12.8489		11.7029	8.39814	15.0076												1250	5.29242	4.48529	6.09956		6.83683	3.82462	9.84905

## Sheet: Fig6
Success rate (%)
Monkey C			IpsilbIPS	Affected			Monkey C			IpsilbIPS	Intact
	pre (%)	(n)	post (%)	(n)				pre (%)	(n)	post (%)	(n)
IpsiC1	95	21	72	32			IpsiC1	100	21	100	38
IpsiC2	87	8	51	79			IpsiC2	100	10	100	60
IpsiC3	100	15	65	68			IpsiC3	100	9	100	83
IpsiC4	83	12	54	28			IpsiC4	100	9	100	28
mean	91.25		60.5				mean	100		100
SD	7.67572		9.74679				SD	0		0
Monkey U			IpsilbIPS	Affected			Monkey U			IpsilbIPS	Intact
	pre (%)	(n)	post (%)	(n)				pre (%)	(n)	post (%)	(n)
IpsiU1	95	21	75	20			IpsiU1	100	11	95	22
IpsiU2	93	14	84	25			IpsiU2	100	15	100	27
IpsiU3	100	18	59	17			IpsiU3	100	23	89	18
IpsiU4	100	24	50	10			IpsiU4	100	30	100	11
mean	97		67				mean	100		96
SD	3.55903		15.3406				SD	0		5.22813
Monkey C			ContralbIPS	Affected			Monkey C			ContralbIPS	Intact
	pre (%)	(n)	post (%)	(n)				pre (%)	(n)	post (%)	(n)
ContC1	80	10	7	29			ContC1	100	8	100	29
ContC2	100	14	60	67			ContC2	100	17	100	77
ContC3	100	11	28	44			ContC3	100	9	96	28
ContC4	92	37	85	54			ContC4	97	29	100	47
mean	93		45				mean	99.25		99
SD	9.45163		34.4384				SD	1.5		2
Monkey U			ContralbIPS	Affected			Monkey U			ContralbIPS	Intact
	pre (%)	(n)	post (%)	(n)				pre (%)	(n)	post (%)	(n)
ContU1	93	15	82	38			ContU1	100	34	100	27
ContU2	95	21	0	24			ContU2	100	26	100	22
ContU3	85	20	52	23			ContU3	100	14	100	23
ContU4	88	8	48	25			ContU4	100	8	90	31
mean	90.25		45.5				mean	100		97.5
SD	4.57347		33.9166				SD	0		5

## Sheet: Fig7
IpsiC3															ContU4
	all : all saccades
	correct : correct saccades
	error : error saccades
direction error (°)			direction error (°)				eccentricity (°)			eccentricity (°)					direction error (°)				direction error (°)				eccentricity (°)				eccentricity (°)
Before			After				Before			After					Before				After				Before				After
all	correct		all	correct	error		all	correct		all					all	correct	error		all	correct	error		all	correct	error		all	correct	error
target 130			target 130				target 130			target 130					target 240				target 240				target 240				target 240
-15.8995	-15.8995		3.86166	3.86166	30.6621		17.6242	17.6242		13.9865	13.9865	10.2339			-6.68555	-6.68555	-70.9821		-8.05378	-8.05378	107.802		15.1239	15.1239	9.47933		15.5895	15.5895	1.41286
-10.7836	-10.7836		-11.3827	-11.3827	26.9943		15.7402	15.7402		14.2925	14.2925	9.97339			-7.5948	-7.5948			107.802	-8.7646	-94.8425		15.6415	15.6415			1.41286	13.5212	8.3884
-4.80656	-4.80656		-3.8431	-3.8431	44.2359		16.6107	16.6107		16.389	16.389	12.1594			2.44285	2.44285			-8.7646	-5.09128	-83.1048		18.8076	18.8076			13.5212	14.7602	9.07827
-15.4334	-15.4334		6.46596	6.46596	113.534		14.4414	14.4414		14.1448	14.1448	9.28539			-5.98242	-5.98242			-5.09128	-5.92434	-88.8633		15.0567	15.0567			14.7602	13.9594	5.94806
18.5006	18.5006		30.6621	2.80953	22.4931		12.4279	12.4279		10.2339	14.9617	10.7846			-70.9821	-1.16646			-94.8425	-6.67166	-83.8934		9.47933	16.1554			8.3884	15.3377	9.10284
-16.1427	-16.1427		2.80953	9.50723	34.8209		14.0074	14.0074		14.9617	14.4629	8.94163			-1.16646	-7.68498			-5.92434	-4.5423	-89.7893		16.1554	15.6085			13.9594	16.268	8.96826
-1.72481	-1.72481		26.9943	-10.882	93.9464		16.9833	16.9833		9.97339	18.6283	11.1493			-7.68498	-1.84083			-6.67166	-5.16171	-82.6438		15.6085	17.2391			15.3377	16.4397	8.66324
-16.9236	-16.9236		44.2359	7.92981	82.0048		15.9833	15.9833		12.1594	14.2367	7.13028			-1.84083				-83.1048	-6.82408	-75.4742		17.2391				9.07827	15.7657	9.64391
-10.0477	-10.0477		9.50723	-7.61431	21.4264		14.9491	14.9491		14.4629	15.3217	10.7685							-88.8633	-9.28442	-91.9787						5.94806	14.5674	9.52221
10.8829	10.8829		113.534	6.83358	51.5417		14.2728	14.2728		9.28539	14.3356	8.26993							-83.8934	0.573142	-88.1353						9.10284	16.6676	8.71909
-8.75344	-8.75344		-10.882	-3.21944	24.4402		15.3347	15.3347		18.6283	16.4337	13.3764							-4.5423	-3.97023	-96.3923						16.268	15.0949	9.44527
-12.3829	-12.3829		7.92981	-14.9497	30.0999		16.2349	16.2349		14.2367	17.0233	11.7198							-5.16171	-6.2023	-82.7618						16.4397	15.6104	7.99657
-2.3139	-2.3139		-7.61431	-5.89593	36.1181		14.6454	14.6454		15.3217	15.8802	12.3895							-6.82408		-73.3186						15.7657		7.6706
-16.026	-16.026		6.83358	-8.76488	108.066		15.3868	15.3868		14.3356	16.4582	13.7103							-89.7893								8.96826
2.70316	2.70316		-3.21944	2.80878	107.721		11.7262	11.7262		16.4337	14.6252	11.7546							-82.6438								8.66324
			22.4931	-8.57962	25.6251					10.7846	16.127	11.2869							-9.28442								14.5674
			34.8209	-21.4179	37.1128					8.94163	14.0673	9.02247							-75.4742								9.64391
			93.9464	-8.4879	26.8393					11.1493	15.5222	12.1442							-91.9787								9.52221
			-14.9497	-4.646	24.9799					17.0233	15.426	14.3042							-88.1353								8.71909
			82.0048	3.42559	36.1204					7.13028	15.1387	10.5112							0.573142								16.6676
			21.4264	8.67883	35.4546					10.7685	15.2702	9.13731							-96.3923								9.44527
			-5.89593	-5.69092	43.4091					15.8802	14.6474	12.0681							-82.7618								7.99657
			51.5417	5.39998	39.6489					8.26993	14.7881	8.77352							-3.97023								15.0949
			-8.76488	-3.1396	112.537					16.4582	15.2351	12.2019							-6.2023								15.6104
			2.80878	4.46749						14.6252	13.1483								-73.3186								7.6706
			-8.57962	21.4647						16.127	14.8996
			-21.4179	1.69353						14.0673	13.9135
			-8.4879	1.5478						15.5222	13.9948
			-4.646	1.35387						15.426	16.3121
			24.4402	16.3601						13.3764	13.7778
			3.42559	14.6025						15.1387	12.7225
			8.67883	-9.15366						15.2702	15.9509
			-5.69092	-14.7498						14.6474	16.7388
			5.39998	4.14632						14.7881	13.1951
			-3.1396	4.19531						15.2351	15.2198
			30.0999	-3.4802						11.7198	14.5012
			36.1181	-7.9635						12.3895	15.0885
			4.46749	14.6072						13.1483	12.236
			108.066	6.65708						13.7103	16.6018
			21.4647	-13.2102						14.8996	16.5553
			1.69353	10.3987						13.9135	13.9891
			107.721	-5.10835						11.7546	16.2912
			25.6251	-4.72198						11.2869	17.7222
			1.5478	-7.83877						13.9948	12.6776
			1.35387							16.3121
			37.1128							9.02247
			16.3601							13.7778
			14.6025							12.7225
			26.8393							12.1442
			24.9799							14.3042
			36.1204							10.5112
			35.4546							9.13731
			43.4091							12.0681
			-9.15366							15.9509
			-14.7498							16.7388
			4.14632							13.1951
			4.19531							15.2198
			39.6489							8.77352
			-3.4802							14.5012
			112.537							12.2019
			-7.9635							15.0885
			14.6072							12.236
			6.65708							16.6018
			-13.2102							16.5553
			10.3987							13.9891
			-5.10835							16.2912
			-4.72198							17.7222
			-7.83877							12.6776
