# Supplementary material for: The posterior parietal cortex contributes to visuomotor processing for saccades in blindsight macaques
Source: Commun Biol. 2021 Mar 4;4:278. doi: 10.1038/s42003-021-01804-z (PMC7933420; doi:10.1038/s42003-021-01804-z)
Supplement: Supplementary file 5 — Supplementary Data 2 [file 42003_2021_1804_MOESM5_ESM.xlsx]

## Sheet: Table 1
Pre-lesion
β > 0
Cluster Index	Voxels	Z-max	COG (x, y, z) (mm)	Region	Local maxima (x, y, z) (mm)	Z-value	Locus
1	91464	8.15	-1.52, -16.1, 17.8	bilateral V1/V2/V3/V4	-8.7, -19.7, 23.2	8.15	ipsilesional V1
					-5.2, -19.2, 23.7	7.8	ipsilesional V2
					12.8, -16.7, 19.7	7.41	contralesional V1
					7.3, -21.2, 20.2	7.11	contralesional V1
					5.8, -19.7, 23.7	6.96	contralesional V1
					-13.7, -9.74, 18.7	6.71	ipsilesional V1
β < 0
Cluster Index	Voxels	Z-max	COG (x, y, z) (mm)	Region	Local maxima (x, y, z) (mm)	Z-value	Locus
1	12773	4.13	7.43, 22.8, 29.2	contralesional SMA/ACC/S1	1.8, 31.3, 24.2	4.13	contralesional ACC
					20.8, 17.8, 25.2	3.98	contralesional S1
					-0.2, 24.8, 33.2	3.83	SMA
					9.8, 14.3, 35.2	3.82	contralesional M1
					12.3, 13.8, 30.7	3.42	contralesional S1
					18.3, 12.8, 24.7	3.31	contralesional S1

## Sheet: Table 2
Post-lesion
β > 0
Cluster Index	Voxels	Z-max	COG (x, y, z) (mm)	Region	Local maxima (x, y, z) (mm)	Z-value	Locus
1	51363	6.48	4.92, -12.4, 20.3	contralesional V1/V2	11.7, -18.2, 20.2	6.48	contralesional V1
				ipsilesional V3/IPS/MT/MST	1.74, -17.7, 20.7	5.73	contralesional V1
					6.74, -15.7, 24.2	5.61	contralesional V2
					6.24, -18.7, 16.2	5.01	contralesional V2
					15.2, -12.2, 15.7	4.74	contralesional V1
					10.2, -10.7, 16.7	4.68	contralesional V2
β < 0
Cluster Index	Voxels	Z-max	COG (x, y, z) (mm)	Region	Local maxima (x, y, z) (mm)	Z-value	Locus
3	11018	4.74	-25.8, 19.8, 12.3	ipsilesional TE/S1/M1/PMv	-28.8, 16.3, 5.72	4.74	ipsilesional TE
					-25.3, 23.8, 0.2	3.63	ipsilesional TE
					-25.3, 24.3, 17.7	3.56	ipsilesional PMv
					-27.8, 16.8, 20.2	3.38	ipsilesional S1
					-21.3, 20.3, 25.2	3.21	ipsilesional M1
					-26.3, 31.3, 7.7	3.05	ipsilesional PMv
2	9635	4.52	21.6, 21.3, 17.4	contralesional S1/M1/PMv	20.2, 16.8,18.7	4.52	contralesional S1
					23.7, 20.8, 17.7	4.06	contralesional S1
					19.7, 25.8, 13.7	3.75	contralesional PMv
					21.7, 24.3, 18.2	3.55	contralesional PMv
					23.2, 27.3, 15.7	3.49	contralesional PMv
					18.7, 19.8, 25.7	3.36	contralesional M1
1	7515	4.73	-27.7, -3.65, 9.99	ipsilesional V2/V3/V4/TEO/TE	-27.8, -5.7, 9.7	4.73	ipsilesional V4
					-28.8, -7.2, 16.2	3.55	ipsilesional V2
					-31.8, 0.3, 13.2	3.53	ipsilesional V4
					-29.8, 0.8, 9.2	3.38	ipsilesional TEO
					-31.8, 2.3, 2.2	2.94	ipsilesional TE
					-24.3, 3.8, 5.7	2.66	ipsilesional TE

## Sheet: Table 3
Pre-Post Comparisons
Post > Pre
Cluster Index	Voxels	Z-max	COG (x, y, z) (mm)	Region	Local maxima (x, y, z) (mm)	Z-value	Locus
14	7707	3.82	1.1, 12.1, 31.3	MCC/SMA/S1	4.0, 15.5, 31.5	3.82	contralesional SMA
					2.5, 16.0, 32.0	3.79	contralesional SMA
					-5.0, 11.5, 35.5	3.59	ipsilesional M1
					4.0, 12.0, 25.0	3.51	contralesional MCC
					-7.0, 6.5, 32.5	3.36	ipsilesional S1
					-2.0, 9.5, 32.5	3.24	ipsilesional S1
13	4905	3.84	-12.2, -0.9, 27.0	ipsilesional IPS/MT/MST/CD	-19.0, 1.0, 22.5	3.84	ipsilesional MST
					-14.5, -4.5, 30.0	3.68	ipsilesional MT
					-19.0, 0.0, 26.5	3.48	ipsilesional MST
					-14.5, 0.0, 28.5	3.44	ipsilesional LIP
					-7.5, -3.0, 31.0	3.15	ipsilesional LIP
					-12.0, 3.5, 20.5	3.13	ipsilesional CD
12	4743	3.73	16.0, -2.0, 28.5	contralesional IPS/MT/MST	14.5, -1.5, 32.5	3.73	contralesional LIP
					21.0, 2.0, 28.0	3.57	contralesional TPJ
					17.5, -5.0, 25.5	3.47	contralesional LIP
					9.5, -3.5, 28.5	3.41	contralesional LIP
					21.5, -0.5, 23.0	3.08	contralesional MST
					15.5, -9.0, 27.5	2.96	contralesional LIP
11	1236	3.06	1.9, 39.1, 27.8	contralesional dmPFC	2.0, 38.0, 28.0	3.06	contralesional dmPFC
					6.0, 37.5, 25	2.81	contralesional dmPFC
10	735	3.33	1.2, -5.5, 19.4	CB	1.0, -5.5, 18.5	3.33	Cerebellar vermis
9	700	3.74	14.8, 37.3, 14.1	contralesional OFC	14.5, 37.5, 13.5	3.74	contralesional OFC
8	638	3.09	-18.9, 11.5, 27.9	ipsilesiona S1	-19.0, 11.5, 27.5	3.09	ipsilesional S1
7	593	3.37	26.7, 14.4, 1.9	contralesional TE	27.5, 14.5, 2.0	3.37	contralesional TE
6	535	3.39	-1.6, 50.5, 13.9	ipsilesional amPFC	-2.0, 52.0, 12.0	3.39	ipsilesional amPFC
					-2.0, 51.0, 14.5	3.36	ipsilesional amPFC
					-1.0, 51.5, 11.0	3.16	ipsilesional amPFC
5	513	2.86	3.1, 31.5, 26.4	contralesional ACC	2.0, 32.0, 25.5	2.86	contralesional ACC
					4.5, 31.5, 27.5	2.82	contralesional ACC
4	474	2.68	13.4, 3.4, 19.8	contralesional IPS	12.5, 2.5, 22.5	2.68
					14.0, 4.5, 15.5	2.64
					9.0, 1.0, 25.5	2.33	contralesional LIP
3	385	3.15	5.9, 24.9, 32.1	contralesional SMA	6.0, 24.5, 32.5	3.15	contralesional SMA
2	306	3.59	3.5, 9.0, -3.2	contralesional PN	3.5, 9.0, -4.5	3.59	contralesional PN
1	288	2.83	1.7, -9.7, 28.0	V6	2.0, -9.5, 28.0	2.83	contralesional V6
Pre > Post
Cluster Index	Voxels	Z-max	COG (x, y, z) (mm)	Region	Local maxima (x, y, z) (mm)	Z-value	Locus
9	32893	5.88	-11.6, -17.4, 19.7	ipsilesional V1/V2/V3v/V4v	-9.5, -20, 24.5	5.88	ipsilesional V1
					-23.5, -7.0, 8.5	4.53	ipsilesional V3v
					-14.0, -9.0, 18.0	4.33	ipsilesional V1
					-11.5, -16.0, 10.5	4.2	ipsilesional V2
					-16.5, -20.0, 20.0	4.2	ipsilesional V1
					-17.0, -14.5, 20.5	4.03	ipsilesional V1
8	2440	4.2	3.7, 9.1, 12.9	contralesional Thalamus	5.5, 8.5, 12.0	4.2	contralesional VPM
					2.0, 12.5, 13.0	3.15	contralesional VL
7	1056	3.67	4.4, 18.5, 6.2	contralesional OT	4.0, 19.5, 8.0	3.67	contralesional OT
					4.5, 18.0, 4.5	3.59	contralesional OT
6	608	3.01	6.2, -16.5, 5.1	contralesional CB	5.5, -17.0, 5.5	3.01	contralesional CB
					6.5, -14.0, 0.5	2.38	contralesional CB
					7.0, -14.0, -0.5	2.38	contralesional CB
5	439	3.17	13.6, -11.1, 4.6	contralesional CB	13.5, -10.5, 4.5	3.17	contralesional CB
4	390	2.98	18.5, -13.5, 13.9	contralesional V2/V3	20.0, -14.5, 14.5	2.98	contralesional V2
					16.5, -11.5, 13.0	2.68	contralesional V2
3	365	2.87	1.6, 25.9, 15.7	vmPFC/CD	0.5, 26.0, 14.5	2.87	contralesional vmPFC
					3.5, 24.0, 21.0	2.54	contralesional CD
					3.5, 26.0 19.5	2.54	contralesional CD
					1.0, 28.0, 10.0	2.53	contralesional vmPFC
					0.5, 27.5, 11.0	2.52	contralesional vmPFC
2	349	3.16	-0.4, 4.4, 8.0	midbrain	-0.5, 4.5, 8.0	3.16	midbrain
1	323	2.78	-2.8, -14.3, 6.0	ipsilesional CB	-3.0, -14.0, 6.0	2.78	ipsilesional CB

## Sheet: Supp Table 1
monkey C
ipsilesional lbIPS		Target location
	Num. of injections * Conc. (μg/μl)	direction (°)		ecc (°)	Success rates (%), (Number of trials)				SRT (ms), (IQR)
		affected direction	intact direction		affected		intact		affected			intact
Session					before	after	before	after	before	after	difference [before - after]	before	after	difference [before - after]
IpsiC1	4 * 2	255	75	10	95 (21)	72 (32)	100 (21)	100 (38)	191 (6)	198 (16)	*	185 (11)	175 (10)	*
IpsiC2	3 * 5	195	60	15	87 (8)	51(79)	100 (10)	100 (60)	202 (27)	210 (28)	n.s.	178 (10)	176 (24)	n.s.
IpsiC3	3 * 5	130	85	15	100 (15)	65 (68)	100 (9)	100 (83)	194 (17)	210 (29)	*	182 (10)	191 (13)	n.s.
IpsiC4	5 * 5	125	350	10	83 (12)	54 (28)	100 (9)	100 (28)	196 (12)	196 (12)	n.s.	177 (9)	179 (9)	n.s.
contralesional lbIPS		Target location
	Num. of injections * Conc. (μg/μl)	direction (°)		ecc (°)	Success rates (%), (Number of trials)				SRT (ms), (IQR)
		affected direction	intact direction		affected		intact		affected			intact
Session					before	after	before	after	before	after	difference [before - after]	before	after	difference [before - after]
ContC1	3 * 2	200	65	15	80 (10)	7 (29)	100 (8)	100 (29)	210 (28)	223 (36)	n.s.	188 (7)	178 (10)	*
ContC2	4 * 5	120	30	15	100 (14)	60 (67)	100 (17)	100 (77)	210 (27)	210 (19)	n.s.	171 (20)	184 (20)	n.s.
ContC3	3 * 5	195	15	15	100 (11)	28 (44)	100 (9)	96 (28)	213 (25)	215 (32)	n.s.	163 (20)	183 (35)	n.s.
ContC4	5 * 2	110	335	10	92 (37)	85 (54)	97 (29)	100 (47)	208 (10)	206 (12)	n.s.	177 (16)	185 (13)	*
monkey U
ipsilesional lbIPS		Target location
	Num. of injections * Conc. (μg/μl)	direction (°)		ecc (°)	Success rates (%), (Number of trials)				SRT (ms), (IQR)
		affected direction	intact direction		affected		intact		affected			intact
Session					before	after	before	after	before	after	difference [before - after]	before	after	difference [before - after]
IpsiU1	3 * 5	210	345	15	95 (21)	75 (20)	100 (11)	95 (22)	214 (20)	205 (27)	n.s.	222 (22)	220 (35)	n.s.
IpsiU2	4 * 5	120	75	15	93 (14)	84 (25)	100 (15)	100 (27)	207 (11)	204 (23)	n.s.	180 (10)	182 (7)	n.s.
IpsiU3	5 * 5	165	300	15	100 (18)	59 (17)	100 (23)	89 (18)	203 (11)	206 (18)	n.s.	210 (20)	230 (22)	*
IpsiU4	4 * 5	165	300	15	100 (24)	50 (10)	100 (30)	100 (11)	200 (14)	195 (27)	n.s.	216 (19)	231 (12)	*
contralesional lbIPS		Target location
	Num. of injections * Conc. (μg/μl)	direction (°)		ecc (°)	Success rates (%), (Number of trials)				SRT (ms), (IQR)
		affected direction	intact direction		affected		intact		affected			intact
Session					before	after	before	after	before	after	difference [before - after]	before	after	difference [before - after]
ContU1	5 * 5	195	60	15	93 (15)	82 (38)	100 (34)	100 (27)	218 (15)	218 (13)	n.s.	179 (9)	184 (13)	*
ContU2	4 * 5	255	30	15	95 (21)	0 (24)	100 (26)	100 (22)	193 (11)	209 (27)	*	183 (10)	182 (10)	n.s.
ContU3	4 * 5	165	75	15	85 (20)	52 (23)	100 (14)	100 (23)	196 (16)	199 (18)	n.s.	189 (18)	193 (20)	n.s.
ContU4	4 * 5	240	285	15	88 (8)	48 (25)	100 (8)	90 (31)	217 (23)	213 (39)	n.s.	219 (16)	225 (17)	*

## Sheet: Supp Table 2
monkey C
ipsilesional lbIPS
						Direction error (unsigned) (°)
	Target location		Direction error (signed) (°)
	affected		Median (Number of trials)		difference	difference	IQR
Session	direction (°)	ecc (°)	before	after	before-after	before-after	before	after
IpsiC1	255	10	-10.7 (21)	-12.0 (32)	n.s.	n.s.	3.2	6.1
IpsiC2	195	15	-7.8 (8)	-9.0 (79)	n.s.	n.s.	18.3	28.5
IpsiC3	130	15	-10.0 (15)	4.3 (62)	*	n.s.	13.9	29.5
IpsiC4	125	10	-4.0 (12)	-6.3 (28)	n.s.	n.s.	11	9.6
contralesional lbIPS
						Direction error (unsigned) (°)
	Target location		Direction error (signed) (°)
	affected		Median (Number of trials)		difference	difference	IQR
Session	direction (°)	ecc (°)	before	after	before-after	before-after	before	after
ContC1	200	15	-8.0 (10)	29.6 (10)	*	*	18.4	14.8
ContC2	120	15	-3.1 (14)	9.1 (54)	*	*	5.7	22.4
ContC3	195	15	-3.6 (11)	-12.1 (44)	n.s.	n.s.	5.5	43.8
ContC4	110	10	0.3 (37)	-0.9 (54)	n.s. (p=0.08)	n.s.	4.8	5.1
monkey U
ipsilesional lbIPS
						Direction error (unsigned) (°)
	Target location		Direction error (signed) (°)
	affected		Median (Number of trials)		difference	difference	IQR
Session	direction (°)	ecc (°)	before	after	before-after	before-after	before	after
IpsiU1	210	15	2.9 (21)	2.6 (10)	n.s.	n.s.	5.6	3.2
IpsiU2	120	15	9.9 (14)	7.6 (25)	n.s.	n.s.	10.2	6.6
IpsiU3	165	15	-1.6 (18)	-6.5 (17)	n.s.	n.s.	7.2	13.3
IpsiU4	165	15	-1.4 (24)	-10.9 (10)	*	*	7.4	7.7
contralesional lbIPS
						Direction error (unsigned) (°)
	Target location		Direction error (signed) (°)
	affected		Median (Number of trials)		difference	difference	IQR
Session	direction (°)	ecc (°)	before	after	before-after	before-after	before	after
ContU1	195	15	2.1 (15)	2.2 (38)	n.s.	n.s.	6.9	7.8
ContU2	255	15	0.9 (21)	49.6 (24)	*	*	4.5	3.3
ContU3	165	15	-5.9 (20)	-6.8 (23)	n.s.	n.s.	6.9	11.1
ContU4	240	15	-6.3 (8)	-5.9 (13)	n.s.	n.s.	6.1	2.7

## Sheet: Supp Table 3
monkey C
ipsilesional lbIPS
						Eccentricity error (unsigned) (°)
	Target location		Eccentrricity (°)
	affected		Median (Number of trials)		difference	difference	IQR
Session	direction	ecc (°)	before	after	before-after	before-after	before	after
IpsiC1	255	10	11.1 (21)	11.8 (32)	*	*	1.8	1.3
IpsiC2	195	15	13.2 (8)	13.4 (79)	n.s.	n.s.	2.5	3.6
IpsiC3	130	15	15.3 (15)	14.1 (68)	*	n.s.	1.9	3.2
IpsiC4	125	10	12.2 (12)	13.0 (28)	n.s. (p=0.07)	n.s. (p=0.07)	1.4	2.1
contralesional lbIPS
						Eccentricity error (unsigned) (°)
	Target location		Eccentrricity (°)
	affected		Median (Number of trials)		difference	difference	IQR
Session	direction	ecc (°)	before	after	before-after	before-after	before	after
ContC1	200	15	12.1 (10)	12.2 (29)	n.s.	n.s.	2.9	3.6
ContC2	120	15	14.5 (14)	13.8 (67)	n.s.	n.s.	0.9	1.7
ContC3	195	15	15.8 (11)	12.3 (42)	*	*	1.9	2.1
ContC4	110	10	11.6 (37)	11.0 (54)	n.s.	n.s.	3.1	2.5
monkey U
ipsilesional lbIPS
						Eccentricity error (unsigned) (°)
	Target location		Eccentrricity (°)
	affected		Median (Number of trials)		difference	difference	IQR
Session	direction	ecc (°)	before	after	before-after	before-after	before	after
IpsiU1	210	15	14.0 (21)	14.1 (20)	n.s.	n.s.	0.9	2.2
IpsiU2	120	15	14.4 (14)	14.3 (25)	n.s.	n.s.	1.5	2
IpsiU3	165	15	13.9 (18)	10.6 (17)	*	*	1.4	4.2
IpsiU4	165	15	13.8 (24)	10.0 (10)	*	*	2.2	3.2
contralesional lbIPS
						Eccentricity error (unsigned) (°)
	Target location		Eccentrricity (°)
	affected		Median (Number of trials)		difference	difference	IQR
Session	direction	ecc (°)	before	after	before-after	before-after	before	after
ContU1	195	15	13.7 (15)	13.3 (38)	n.s.	n.s.	1.3	1.7
ContU2	255	15	14.8 (21)	21.2 (24)	*	*	1.1	1.8
ContU3	165	15	12.3 (20)	10.4 (23)	*	*	2.5	2.8
ContU4	240	15	15.6 (8)	15.5 (12)	n.s.	n.s.	1.6	1.4

## Sheet: Supp Table 4
Pre-Post Comparisons
seed ROI: Ipsilesional IPS
Post > Pre
Cluster Index	Voxels	Z-max	COG (x, y, z) (mm)	Region	Local maxima (x, y, z) (mm)	Z-value	Locus
4	1311	4.52	1.0, 6.4, 10.5	midbrain	1.5, 6, 10	4.52	contralesional midbrain
3	864	3.67	-0.8, 16.7, 32.7	MCC/SMA	-0.5, 16, 32.5	3.67	MCC
2	649	3.34	1.2, -5.7, 26.7	medial parietal cortex	0.5, -6.5, 28	3.34	contralesional mPC
1	507	3.26	17.6, 14.0, 32.6	contralesional M1	17.0, 13.5, 33.0	3.26	M1
Pre > Post
Cluster Index	Voxels	Z-max	COG (x, y, z) (mm)	Region	Local maxima (x, y, z) (mm)	Z-value	Locus
7	1218	2.84	-4.0, -10.1, 22.4	ipsilesional V2/PO	-2.5, -12.0, 25.0	2.84	ipsilesional V2
					-3.5, -7.5, 20.0	2.83	ipsilesional V2
					-5.0, -5.0, 15.5	2.63	ipsilesional V2
					-5.5, -14.0, 24.5	2.61	ipsilesional V2
					-5.0, -10.5, 28.5	2.55	ispilesional PO
6	669	3.55	5.1, 14.2, 4.1	contralesional OT	4.0, 13.5, 4.5	3.55	contralesional OT
5	447	3.27	18.1, 26.0, 17.1	cotralesional precentral gyrus	18.0, 26.0, 17.0	3.27	cotralesional precentral gyrus
4	423	2.96	7.0, -19.9, 17.6	contralesional V2	6.5, -20, 17.5	2.96	contralesional V2
3	416	2.93	10.4, -3.4, 22.2	contralesional MT	10.0, -3.5, 22.5	2.93	contralesional MT
2	331	3.03	11.0, -7.0, 7.0	contralesional CB	10.5, -6.0, 7.0	3.03	contralesional CB
					13.0, -9.5, 6.0	2.68	contralesional CB
1	309	3.52	-1.0, 30.4, 5.9	OMPFC	-1.0, 31.0, 5.0	3.52	OMPFC
seed ROI: contralesional IPS
Post > Pre
Cluster Index	Voxels	Z-max	COG (x, y, z) (mm)	Region	Local maxima (x, y, z) (mm)	Z-value	Locus
9	1050	3.67	-0.9, 16.4, 33.1	MCC/SMA	0, 15, 33	3.67	MCC
8	964	3.11	0.9, -4.8, 26.9	medial parietal cortex	0.5, -6.5, 28	3.11	contralesional mPC
					1.0, -1.5, 26.0	2.67	contralesional mPC
7	773	3.83	1.2, 6.2, 10.7	midbrain	1.5, 6.0, 10.5	3.83	contralesional midbrain
6	633	3.79	17.4, 13.7, 32.5	contralesional M1	17, 13.5, 32.5	3.79	contralesional M1
5	577	3.32	-0.6, 22.6 14.6	septal area/anterior commissure	-1.0, 23.0, 15.5	3.32	ipsilesional septral area
4	457	3.2	-8.3, 16.7, -5.4	ipsilesional entorhinal cortex	-8.5, 17.0, -5.0	3.2	ipsilesional entorhinal cortex
3	447	3.28	-24.5, -1.3, 27.2	ipsilesional area TPO	-24.5, -1, 26.5	3.28	ipsilesional area TPO
2	389	3.24	-4.0, 43.9, 19.2	ipsilesional preforntal cortex	-3.5, 44, 19.5	3.24	ipsilesional preforntal cortex
1	359	3	18.1, 5.2, 29.4	ipsilesional anterior IPS	18.5, 4.5, 28.5	3	contralesional infreior parietal lobule
					17, 6.5, 32	2.5	contralesional somatosensory cortex
Pre > Post
Cluster Index	Voxels	Z-max	COG (x, y, z) (mm)	Region	Local maxima (x, y, z) (mm)	Z-value	Locus
7	1092	3.43	-3.9, -7.0, 18.9	ipsilesional V2	-3.5, -7.5, 19.5	3.43	ipsilesional V2
6	1068	3.28	6.7, -1.9, 20.8	contralesional VIP/PCC	9.0, -3.5, 23.0	3.28	contralesional VIP
					3.5, -0.5, 17.5	3.07	contralesional PCC
					6.0, -0.5, 20.5	2.79
5	585	3.36	18.9, 26.3, 17.1	contralesional precentral gyrus	19.0, 26.5, 17.0	3.36	contralesional precentral gyrus
4	544	3.21	7.2, -19.1, 16.3	contralesional V2	7.0, -19.0, 15.5	3.21	contralesional V2
3	511	3.43	10.9, -5.8, 7.4	contralesional CB	10.5, -5.5, 7.0	3.43	contralesional CB
					13.0, -9.5, 6.0	2.52	contralesional CB
2	443	3.18	5.1, 13.7, 4.6	contralesional OT	4.5, 13.0, 5.0	3.18	contralesional OT
1	292	2.92	8.4, 29.9, 28.3	contralesional PMd	8.5, 29.5, 28.5	2.92	contralesional PMd
